# Supplementary material for: Regulatory Harmonization Needs for Farm-to-Fork Bacteriophage Applications in South American Food Systems
Source: Foods. 2026 Jun 5;15(11):2031. doi: 10.3390/foods15112031 (PMC13257019; doi:10.3390/foods15112031)
Supplement: Supplementary file 1 [file foods-15-02031-s001.zip]

Archive with 3 entries (3 files):
- Supp_material S1.xlsx
- Supp_material S2.xlsx
- Supp_material-Table_S1.pdf
