# Supplementary material for: Regulatory Harmonization Needs for Farm-to-Fork Bacteriophage Applications in South American Food Systems
Source: Foods. 2026 Jun 5;15(11):2031. doi: 10.3390/foods15112031 (PMC13257019; doi:10.3390/foods15112031)
Supplement: Supplementary file 1 [file foods-15-02031-s001.zip › Supp_material S1.xlsx]

## Sheet: All papers
Search algorithm	Made in SA	Useful	PMID	Farm to fork	Title	Authors	Citation	First Author	Journal/Book	Publication Year	DOI
phage_Paraguay	Yes	Yes	31388215	No	A qPCR Targeted Against the Viral Replication Origin Designed to Quantify Total Amount of Filamentous Phages and Phagemids	Méndez-Scolari JE, Florentín-Pavía MM, Mujica MP, Rojas N, Sotelo PH.	Indian J Microbiol. 2019 Sep;59(3):365-369. doi: 10.1007/s12088-019-00798-x. Epub 2019 Mar 28.	Méndez-Scolari JE	Indian J Microbiol	2019	10.1007/s12088-019-00798-x
bacteriophage_Brazil	Yes	Yes	32970908	Yes	Identification of bacteriophages in the vagina of pregnant women: a descriptive study	da Costa AC, Moron AF, Forney LJ, Linhares IM, Sabino E, Costa SF, Mendes-Correa MC, Witkin SS.	BJOG. 2021 May;128(6):976-982. doi: 10.1111/1471-0528.16528. Epub 2020 Oct 8.	da Costa AC	BJOG	2021	10.1111/1471-0528.16528
phage_Paraguay_Argentina	Yes	Yes	33067586	Yes	Long-run bacteria-phage coexistence dynamics under natural habitat conditions in an environmental biotechnology system	Guerrero LD, Pérez MV, Orellana E, Piuri M, Quiroga C, Erijman L.	ISME J. 2021 Mar;15(3):636-648. doi: 10.1038/s41396-020-00802-z. Epub 2020 Oct 16.	Guerrero LD	ISME J	2021	10.1038/s41396-020-00802-z
phage_chile	Yes	Yes	33199808	Yes	Potential virus-mediated nitrogen cycling in oxygen-depleted oceanic waters	Gazitúa MC, Vik DR, Roux S, Gregory AC, Bolduc B, Widner B, Mulholland MR, Hallam SJ, Ulloa O, Sullivan MB.	ISME J. 2021 Apr;15(4):981-998. doi: 10.1038/s41396-020-00825-6. Epub 2020 Nov 16.	Gazitúa MC	ISME J	2021	10.1038/s41396-020-00825-6
bacteriophage_Brazil	Yes	Yes	33347948	Yes	Bacteriophages that infect Gram-negative bacteria as source of signal-arrest-release motif lysins	Gontijo MTP, Vidigal PMP, Lopez MES, Brocchi M.	Res Microbiol. 2021 Mar;172(2):103794. doi: 10.1016/j.resmic.2020.103794. Epub 2020 Dec 19.	Gontijo MTP	Res Microbiol	2021	10.1016/j.resmic.2020.103794
phage_Brazil	Yes	Yes	33348164	Yes	Reduction and partitioning of viral and bacterial indicators in a UASB reactor followed by high rate algal ponds treating domestic sewage	Espinosa MF, Verbyla ME, Vassalle L, Rosa-Machado AT, Zhao F, Gaunin A, Mota CR.	Sci Total Environ. 2021 Mar 15;760:144309. doi: 10.1016/j.scitotenv.2020.144309. Epub 2020 Dec 8.	Espinosa MF	Sci Total Environ	2021	10.1016/j.scitotenv.2020.144309
bacteriophage_South America	Yes	Yes	33400833	Yes	An American lineage of Helicobacter pylori prophages found in Colombia	Muñoz AB, Trespalacios-Rangel AA, Vale FF.	Helicobacter. 2021 Apr;26(2):e12779. doi: 10.1111/hel.12779. Epub 2021 Jan 5.	Muñoz AB	Helicobacter	2021	10.1111/hel.12779
phage_Brazil	Yes	Yes	33417498	Yes	Isolation and Characterization of Bacteriophages Infecting Burkholderia glumae, the Major Causal Agent of Bacterial Panicle Blight in Rice	Jungkhun N, Farias ARG, Barphagha I, Patarapuwadol S, Ham JH.	Plant Dis. 2021 Sep;105(9):2551-2559. doi: 10.1094/PDIS-08-20-1711-RE. Epub 2021 Oct 24.	Jungkhun N	Plant Dis	2021	10.1094/PDIS-08-20-1711-RE
bacteriophage_Brazil	Yes	Yes	33440244	No	Newly isolated lytic bacteriophages for Staphylococcus intermedius, structurally and functionally stabilized in a hydroxyethylcellulose gel containing choline geranate: Potential for transdermal permeation in veterinary phage therapy	Silva EC, Oliveira TJ, Moreli FC, Harada LK, Vila MMDC, Balcão VM.	Res Vet Sci. 2021 Mar;135:42-58. doi: 10.1016/j.rvsc.2020.12.013. Epub 2020 Dec 24.	Silva EC	Res Vet Sci	2021	10.1016/j.rvsc.2020.12.013
bacteriophage_Argentina	Yes	Yes	33558688	Yes	Spatial patterns in phage-Rhizobium coevolutionary interactions across regions of common bean domestication	Van Cauwenberghe J, Santamaría RI, Bustos P, Juárez S, Ducci MA, Figueroa Fleming T, Etcheverry AV, González V.	ISME J. 2021 Jul;15(7):2092-2106. doi: 10.1038/s41396-021-00907-z. Epub 2021 Feb 8.	Van Cauwenberghe J	ISME J	2021	10.1038/s41396-021-00907-z
bacteriophage-Colombia	Yes	Yes	33606979	Yes	Massive expansion of human gut bacteriophage diversity	Camarillo-Guerrero LF, Almeida A, Rangel-Pineros G, Finn RD, Lawley TD.	Cell. 2021 Feb 18;184(4):1098-1109.e9. doi: 10.1016/j.cell.2021.01.029.	Camarillo-Guerrero LF	Cell	2021	10.1016/j.cell.2021.01.029
bacteriophage_Brazil	Yes	Yes	33620305	No	Comprehensive in silico survey of the Mycolicibacterium mobilome reveals an as yet underexplored diversity	Morgado SM, Vicente ACP.	Microb Genom. 2021 Mar;7(3):mgen000533. doi: 10.1099/mgen.0.000533. Epub 2021 Feb 23.	Morgado SM	Microb Genom	2021	10.1099/mgen.0.000533
bacteriophage_Brazil	Yes	Yes	33626339	Yes	Widespread distribution of prophages signaling the potential for adaptability and pathogenicity evolution of Ralstonia solanacearum species complex	Gonçalves OS, Souza FO, Bruckner FP, Santana MF, Alfenas-Zerbini P.	Genomics. 2021 May;113(3):992-1000. doi: 10.1016/j.ygeno.2021.02.011. Epub 2021 Feb 21.	Gonçalves OS	Genomics	2021	10.1016/j.ygeno.2021.02.011
bacteriophage-Colombia	Yes	Yes	33635432	Yes	A novel vieuvirus from multidrug-resistant Acinetobacter baumannii	López-Leal G, Reyes-Muñoz A, Santamaria RI, Cevallos MA, Pérez-Monter C, Castillo-Ramírez S.	Arch Virol. 2021 May;166(5):1401-1408. doi: 10.1007/s00705-021-05010-4. Epub 2021 Feb 26.	López-Leal G	Arch Virol	2021	10.1007/s00705-021-05010-4
bacteriophage_Brazil	Yes	Yes	33671574	No	Examination of Staphylococcus aureus Prophages Circulating in Egypt	Ene A, Miller-Ensminger T, Mores CR, Giannattasio-Ferraz S, Wolfe AJ, Abouelfetouh A, Putonti C.	Viruses. 2021 Feb 22;13(2):337. doi: 10.3390/v13020337.	Ene A	Viruses	2021	10.3390/v13020337
bacteriophage_South America	Yes	Yes	33683473	Yes	Diversity of β-lactamase-encoding genes in wastewater: bacteriophages as reporters	Barrios ME, Blanco Fernández MD, Cammarata RV, Torres C, Power P, Mbayed VA.	Arch Virol. 2021 May;166(5):1337-1344. doi: 10.1007/s00705-021-05024-y. Epub 2021 Mar 8.	Barrios ME	Arch Virol	2021	10.1007/s00705-021-05024-y
bacteriophage_Brazil	Yes	Yes	33691179	Yes	Expression of virulence factors by Pseudomonas aeruginosa biofilm after bacteriophage infection	Oliveira VC, Steixner S, Nascimento CD, Pagnano VO, Silva-Lovato CH, Paranhos HFO, Wilflingseder D, Coraça-Huber D, Watanabe E.	Microb Pathog. 2021 May;154:104834. doi: 10.1016/j.micpath.2021.104834. Epub 2021 Mar 7.	Oliveira VC	Microb Pathog	2021	10.1016/j.micpath.2021.104834
bacteriophage_Brazil	Yes	Yes	33751147	No	Genetic characteristics and phylogenetic analysis of Brazilian clinical strains of Pseudomonas aeruginosa harboring CRISPR/Cas systems	de Oliveira Luz AC, da Silva Junior WJ, do Nascimento Junior JB, da Silva JMA, de Queiroz Balbino V, Leal-Balbino TC.	Curr Genet. 2021 Aug;67(4):663-672. doi: 10.1007/s00294-021-01173-4. Epub 2021 Mar 22.	de Oliveira Luz AC	Curr Genet	2021	10.1007/s00294-021-01173-4
bacteriophage_Brazil	Yes	Yes	33758865	No	Design and proof-of-concept for targeted phage-based COVID-19 vaccination strategies with a streamlined cold-free supply chain	Staquicini DI, Tang FHF, Markosian C, Yao VJ, Staquicini FI, Dodero-Rojas E, Contessoto VG, Davis D, O'Brien P, Habib N, Smith TL, Bruiners N, Sidman RL, Gennaro ML, Lattime EC, Libutti SK, Whitford PC, Burley SK, Onuchic JN, Arap W, Pasqualini R.	bioRxiv [Preprint]. 2021 Mar 16:2021.03.15.435496. doi: 10.1101/2021.03.15.435496.	Staquicini DI	bioRxiv	2021	10.1101/2021.03.15.435496
bacteriophage_Brazil	Yes	Yes	33791954	Yes	Occurrence and diversity of viruses associated with cyanobacterial communities in a Brazilian freshwater reservoir	de Oliveira Santos L, Guedes IA, Azevedo SMFOE, Pacheco ABF.	Braz J Microbiol. 2021 Jun;52(2):773-785. doi: 10.1007/s42770-021-00473-8. Epub 2021 Mar 31.	de Oliveira Santos L	Braz J Microbiol	2021	10.1007/s42770-021-00473-8
bacteriophage_Brazil	Yes	Yes	33848574	Yes	Virulence genes identification and characterization revealed the presence of the Yersinia High Pathogenicity Island (HPI) in Salmonella from Brazil	Dos Santos AMP, Ferrari RG, Panzenhagen P, Rodrigues GL, Conte-Junior CA.	Gene. 2021 Jun 30;787:145646. doi: 10.1016/j.gene.2021.145646. Epub 2021 Apr 20.	Dos Santos AMP	Gene	2021	10.1016/j.gene.2021.145646
phage_Argentina	Yes	Yes	33854191	Yes	Correction to: Spatial patterns in phage-Rhizobium coevolutionary interactions across regions of common bean domestication	Van Cauwenberghe J, Santamaría RI, Bustos P, Juárez S, Ducci MA, Fleming TF, Etcheverry AV, González V.	ISME J. 2021 Jul;15(7):2167. doi: 10.1038/s41396-021-00963-5.	Van Cauwenberghe J	ISME J	2021	10.1038/s41396-021-00963-5
bacteriophage_Brazil	Yes	Yes	33870243	No	Targeted Phage Display-based Pulmonary Vaccination in Mice and Non-human Primates	Staquicini DI, Barbu EM, Zemans RL, Dray BK, Staquicini FI, Dogra P, Cardó-Vila M, Miranti CK, Baze WB, Villa LL, Kalil J, Sharma G, Prossnitz ER, Wang Z, Cristini V, Sidman RL, Berman AR, Panettieri RA Jr, Tuder RM, Pasqualini R, Arap W.	Med. 2021 Mar 12;2(3):321-342. doi: 10.1016/j.medj.2020.10.005. Epub 2020 Dec 10.	Staquicini DI	Med	2021	10.1016/j.medj.2020.10.005
bacteriophage_Brazil	Yes	Yes	33921071	No	Bacteriophage-Based Biosensing of Pseudomonas aeruginosa: An Integrated Approach for the Putative Real-Time Detection of Multi-Drug-Resistant Strains	Harada LK, Júnior WB, Silva EC, Oliveira TJ, Moreli FC, Júnior JMO, Tubino M, Vila MMDC, Balcão VM.	Biosensors (Basel). 2021 Apr 15;11(4):124. doi: 10.3390/bios11040124.	Harada LK	Biosensors (Basel)	2021	10.3390/bios11040124
bacteriophage_Argentina	Yes	Yes	33935996	Yes	Viral-Mediated Microbe Mortality Modulated by Ocean Acidification and Eutrophication: Consequences for the Carbon Fluxes Through the Microbial Food Web	Malits A, Boras JA, Balagué V, Calvo E, Gasol JM, Marrasé C, Pelejero C, Pinhassi J, Sala MM, Vaqué D.	Front Microbiol. 2021 Apr 14;12:635821. doi: 10.3389/fmicb.2021.635821. eCollection 2021.	Malits A	Front Microbiol	2021	10.3389/fmicb.2021.635821
phage_colombia	Yes	Yes	33946948	No	Screening for Interacting Proteins with Peptide Biomarker of Blood-Brain Barrier Alteration under Inflammatory Conditions	Vargas-Sanchez K, Losada-Barragán M, Mogilevskaya M, Novoa-Herrán S, Medina Y, Buendía-Atencio C, Lorett-Velásquez V, Martínez-Bernal J, Gonzalez-Reyes RE, Ramírez D, Petry KG.	Int J Mol Sci. 2021 Apr 29;22(9):4725. doi: 10.3390/ijms22094725.	Vargas-Sanchez K	Int J Mol Sci	2021	10.3390/ijms22094725
phage_chile	Yes	Yes	33989443	Yes	Genome-informed approach to identify genetic determinants of Flavobacterium psychrophilum phage susceptibility	Daniel C, Johanna J, Krister S, Lone M, Inger D, Tom W, Mathias M.	Environ Microbiol. 2021 Aug;23(8):4185-4199. doi: 10.1111/1462-2920.15593. Epub 2021 May 25.	Daniel C	Environ Microbiol	2021	10.1111/1462-2920.15593
phage_Argentina	Yes	Yes	34016684	Yes	Complete Genome Sequence of Burkholderia gladioli Myophage Mana	Godoy B, Yao G, Le T, Vizoso-Pinto MG, Gill J, Gonzalez C, Liu M.	Microbiol Resour Announc. 2021 May 20;10(20):e00402-21. doi: 10.1128/MRA.00402-21.	Godoy B	Microbiol Resour Announc	2021	10.1128/MRA.00402-21
bacteriophage_Brazil	Yes	Yes	34046704	Yes	Bacteriophages as surrogates for the study of viral dispersion in open air	Machado GT, Pinto CRC, da Fonseca LAV, Ramos TCDS, Paggi TFP, Spira B.	Arch Microbiol. 2021 Sep;203(7):4041-4049. doi: 10.1007/s00203-021-02382-8. Epub 2021 May 27.	Machado GT	Arch Microbiol	2021	10.1007/s00203-021-02382-8
phage_Brazil	Yes	Yes	34060472	No	Targeting a cell surface vitamin D receptor on tumor-associated macrophages in triple-negative breast cancer	Staquicini FI, Hajitou A, Driessen WH, Proneth B, Cardó-Vila M, Staquicini DI, Markosian C, Hoh M, Cortez M, Hooda-Nehra A, Jaloudi M, Silva IT, Buttura J, Nunes DN, Dias-Neto E, Eckhardt B, Ruiz-Ramírez J, Dogra P, Wang Z, Cristini V, Trepel M, Anderson R, Sidman RL, Gelovani JG, Cristofanilli M, Hortobagyi GN, Bhujwalla ZM, Burley SK, Arap W, Pasqualini R.	Elife. 2021 Jun 1;10:e65145. doi: 10.7554/eLife.65145.	Staquicini FI	Elife	2021	10.7554/eLife.65145
bacteriophage-Chile	Yes	Yes	34103515	No	A DNA packaging motor inchworms along one strand allowing it to adapt to alternative double-helical structures	Castillo JP, B Tong A, Tafoya S, Jardine PJ, Bustamante C.	Nat Commun. 2021 Jun 8;12(1):3439. doi: 10.1038/s41467-021-23725-5.	Castillo JP	Nat Commun	2021	10.1038/s41467-021-23725-5
phage_Brazil	Yes	Yes	34142048	No	A refined genome phage display methodology delineates the human antibody response in patients with Chagas disease	Teixeira AAR, Carnero LR, Kuramoto A, Tang FHF, Gomes CH, Pereira NB, de Oliveira LC, Garrini R, Monteiro JS, Setubal JC, Sabino EC, Pasqualini R, Colli W, Arap W, Alves MJM, Cunha-Neto E, Giordano RJ.	iScience. 2021 May 15;24(6):102540. doi: 10.1016/j.isci.2021.102540. eCollection 2021 Jun 25.	Teixeira AAR	iScience	2021	10.1016/j.isci.2021.102540
phage_Brazil	Yes	Yes	34174480	Yes	Phylogenetic relationship and genomic characterization of Salmonella Typhimurium strains isolated from swine in Brazil	Seribelli AA, da Silva P, Frazão MR, Kich JD, Allard MW, Falcão JP.	Infect Genet Evol. 2021 Sep;93:104977. doi: 10.1016/j.meegid.2021.104977. Epub 2021 Jun 24.	Seribelli AA	Infect Genet Evol	2021	10.1016/j.meegid.2021.104977
bacteriophage-Colombia	Yes	Yes	34207030	No	Informative Regions In Viral Genomes	Moreno-Gallego JL, Reyes A.	Viruses. 2021 Jun 18;13(6):1164. doi: 10.3390/v13061164.	Moreno-Gallego JL	Viruses	2021	10.3390/v13061164
bacteriophage_Brazil	Yes	Yes	34247914	No	Novel phage display-derived recombinant antibodies recognizing both MPT64 native and mutant (63-bp deletion) are promising tools for tuberculosis diagnosis	Magalhães CG, Moreira GMSG, Ferreira MRA, Santos LMD, Finger PF, Ramos DF, Silva PEAD, Hust M, Conceição FR.	Biologicals. 2021 Jul;72:54-57. doi: 10.1016/j.biologicals.2021.07.002. Epub 2021 Jul 8.	Magalhães CG	Biologicals	2021	10.1016/j.biologicals.2021.07.002
bacteriophage_Brazil	Yes	Yes	34333135	Yes	A highly specific Serratia-infecting T7-like phage inhibits biofilm formation in two different genera of the Enterobacteriaceae family	Vieira MS, Duarte da Silva J, Ferro CG, Cunha PC, Vidigal PMP, Canêdo da Silva C, Oliveira de Paula S, Dias RS.	Res Microbiol. 2021 Sep-Oct;172(6):103869. doi: 10.1016/j.resmic.2021.103869. Epub 2021 Jul 29.	Vieira MS	Res Microbiol	2021	10.1016/j.resmic.2021.103869
bacteriophage-Chile	Yes	Yes	34356727	Yes	Comparative Analysis of Felixounavirus Genomes Including Two New Members of the Genus That Infect Salmonella Infantis	Barron-Montenegro R, García R, Dueñas F, Rivera D, Opazo-Capurro A, Erickson S, Moreno-Switt AI.	Antibiotics (Basel). 2021 Jul 2;10(7):806. doi: 10.3390/antibiotics10070806.	Barron-Montenegro R	Antibiotics (Basel)	2021	10.3390/antibiotics10070806
phage_chile	Yes	Yes	34369594	Yes	Comparison between genome sequences of Chilean Tenacibaculum dicentrarchi isolated from red conger eel (Genypterus chilensis) and Atlantic salmon (Salmo salar) focusing on bacterial virulence determinants	Saldarriaga-Córdoba M, Irgang R, Avendaño-Herrera R.	J Fish Dis. 2021 Nov;44(11):1843-1860. doi: 10.1111/jfd.13503. Epub 2021 Aug 9.	Saldarriaga-Córdoba M	J Fish Dis	2021	10.1111/jfd.13503
bacteriophage-Colombia	Yes	Yes	34399246	Yes	UVC inactivation of MS2-phage in drinking water - Modelling and field testing	Baldasso V, Lubarsky H, Pichel N, Turolla A, Antonelli M, Hincapie M, Botero L, Reygadas F, Galdos-Balzategui A, Byrne JA, Fernandez-Ibañez P.	Water Res. 2021 Sep 15;203:117496. doi: 10.1016/j.watres.2021.117496. Epub 2021 Aug 5.	Baldasso V	Water Res	2021	10.1016/j.watres.2021.117496
bacteriophage_Uruguay	Yes	Yes	34415158	No	Sortase-Mediated Phage Decoration for Analytical Applications	Ding Y, Chen H, Li J, Huang L, Song G, Li Z, Hua X, Gonzalez-Sapienza G, Hammock BD, Wang M.	Anal Chem. 2021 Aug 31;93(34):11800-11808. doi: 10.1021/acs.analchem.1c02322. Epub 2021 Aug 20.	Ding Y	Anal Chem	2021	10.1021/acs.analchem.1c02322
bacteriophage_Brazil	Yes	Yes	34441572	Yes	Evaluation of PhageDX Salmonella Assay for Salmonella Detection in Hydroponic Curly Lettuce	de Aquino NSM, Elias SO, Tondo EC.	Foods. 2021 Aug 3;10(8):1795. doi: 10.3390/foods10081795.	de Aquino NSM	Foods	2021	10.3390/foods10081795
bacteriophage_Brazil	Yes	Yes	34444610	Yes	Salmonella enterica Serovar Enteritidis Control in Poultry Litter Mediated by Lytic Bacteriophage Isolated from Swine Manure	Rogovski P, Silva RD, Cadamuro RD, Souza EB, Savi BP, Viancelli A, Michelon W, Tápparo DC, Treichel H, Rodríguez-Lazaro D, Fongaro G.	Int J Environ Res Public Health. 2021 Aug 23;18(16):8862. doi: 10.3390/ijerph18168862.	Rogovski P	Int J Environ Res Public Health	2021	10.3390/ijerph18168862
bacteriophage_Argentina	Yes	Yes	34449055	Yes	Assessment of Microbiological Quality of Fresh Vegetables and Oysters Produced in Buenos Aires Province, Argentina	Cammarata RV, Barrios ME, Díaz SM, García López G, Fortunato MS, Torres C, Blanco Fernández MD, Mbayed VA.	Food Environ Virol. 2021 Dec;13(4):507-519. doi: 10.1007/s12560-021-09496-8. Epub 2021 Aug 27.	Cammarata RV	Food Environ Virol	2021	10.1007/s12560-021-09496-8
bacteriophage-Chile	No	Yes	34556683	Yes	Isolation and engineering of a Listeria grayi bacteriophage	Erickson S, Paulson J, Brown M, Hahn W, Gil J, Barron-Montenegro R, Moreno-Switt AI, Eisenberg M, Nguyen MM.	Sci Rep. 2021 Sep 23;11(1):18947. doi: 10.1038/s41598-021-98134-1.	Erickson S	Sci Rep	2021	10.1038/s41598-021-98134-1
bacteriophage_Brazil	Yes	Yes	34557947	Yes	Genomic and Biological Characterization of Ralstonia solanacearum Inovirus Brazil 1, an Inovirus that Alters the Pathogenicity of the Phytopathogen Ralstonia pseudosolanacearum	de Almeida JCF, da Silva Xavier A, Cascardo RS, de Rezende RR, de Souza FO, Lopes CA, Alfenas-Zerbini P.	Microb Ecol. 2022 Aug;84(2):527-538. doi: 10.1007/s00248-021-01874-w. Epub 2021 Sep 24.	de Almeida JCF	Microb Ecol	2022	10.1007/s00248-021-01874-w
bacteriophage_Brazil	Yes	Yes	34578135	No	A Rapid Method for Performing a Multivariate Optimization of Phage Production Using the RCCD Approach	Silva J, Dias R, Junior JI, Marcelino M, Silva M, Carmo A, Sousa M, Silva C, de Paula S.	Pathogens. 2021 Aug 29;10(9):1100. doi: 10.3390/pathogens10091100.	Silva J	Pathogens	2021	10.3390/pathogens10091100
bacteriophage_Brazil	Yes	Yes	34578333	Yes	Bacteriophages M13 and T4 Increase the Expression of Anchorage-Dependent Survival Pathway Genes and Down Regulate Androgen Receptor Expression in LNCaP Prostate Cell Line	Sanmukh SG, Dos Santos NJ, Barquilha CN, Cucielo MS, de Carvalho M, Dos Reis PP, Delella FK, Carvalho HF, Felisbino SL.	Viruses. 2021 Sep 2;13(9):1754. doi: 10.3390/v13091754.	Sanmukh SG	Viruses	2021	10.3390/v13091754
bacteriophage_Brazil	Yes	Yes	34619218	Yes	Virome in roof-harvested rainwater of a densely urbanized low-income region	Prado T, Shubo T, Freitas L, Leomil L, Maranhão AG, Miagostovich MP.	Sci Total Environ. 2022 Feb 10;807(Pt 2):150778. doi: 10.1016/j.scitotenv.2021.150778. Epub 2021 Oct 5.	Prado T	Sci Total Environ	2022	10.1016/j.scitotenv.2021.150778
bacteriophage_Brazil	Yes	Yes	34680783	No	Exposure to Bacteriophages T4 and M13 Increases Integrin Gene Expression and Impairs Migration of Human PC-3 Prostate Cancer Cells	Sanmukh SG, Santos NJ, Barquilha CN, Dos Santos SAA, Duran BOS, Delella FK, Moroz A, Justulin LA, Carvalho HF, Felisbino SL.	Antibiotics (Basel). 2021 Oct 3;10(10):1202. doi: 10.3390/antibiotics10101202.	Sanmukh SG	Antibiotics (Basel)	2021	10.3390/antibiotics10101202
bacteriophage_Argentina	Yes	Yes	34710106	Yes	Genomic analysis of shiga toxin-containing Escherichia coli O157:H7 isolated from Argentinean cattle	Amadio A, Bono JL, Irazoqui M, Larzábal M, Marques da Silva W, Eberhardt MF, Riviere NA, Gally D, Manning SD, Cataldi A.	PLoS One. 2021 Oct 28;16(10):e0258753. doi: 10.1371/journal.pone.0258753. eCollection 2021.	Amadio A	PLoS One	2021	10.1371/journal.pone.0258753
bacteriophage_Brazil	Yes	Yes	34858879	Yes	Effective Genome Editing in Leishmania (Viannia) braziliensis Stably Expressing Cas9 and T7 RNA Polymerase	Espada CR, Quilles JC Jr, Albuquerque-Wendt A, Cruz MC, Beneke T, Lorenzon LB, Gluenz E, Cruz AK, Uliana SRB.	Front Cell Infect Microbiol. 2021 Nov 10;11:772311. doi: 10.3389/fcimb.2021.772311. eCollection 2021.	Espada CR	Front Cell Infect Microbiol	2021	10.3389/fcimb.2021.772311
bacteriophage_Argentina	Yes	Yes	34906734	No	Gp29 LysA of mycobacteriophage TM4 can hydrolyze peptidoglycan through an N-acetyl-muramoyl-L-alanine amidase activity	Urdániz E, Martín M, Payaslián F, Defelipe LA, Dodes M, Martinez M, Alzari PM, Cabrera G, Martí MA, Piuri M.	Biochim Biophys Acta Proteins Proteom. 2022 Feb 1;1870(2):140745. doi: 10.1016/j.bbapap.2021.140745. Epub 2021 Dec 11.	Urdániz E	Biochim Biophys Acta Proteins Proteom	2022	10.1016/j.bbapap.2021.140745
bacteriophage_Brazil	Yes	Yes	34928124	No	DNA-Encoded Multivalent Display of Chemically Modified Protein Tetramers on Phage: Synthesis and in Vivo Applications	Lima GM, Atrazhev A, Sarkar S, Sojitra M, Reddy R, Torres-Obreque K, de Oliveira Rangel-Yagui C, Macauley MS, Monteiro G, Derda R.	ACS Chem Biol. 2022 Nov 18;17(11):3024-3035. doi: 10.1021/acschembio.1c00835. Epub 2021 Dec 20.	Lima GM	ACS Chem Biol	2022	10.1021/acschembio.1c00835
bacteriophage_Brazil	Yes	Yes	34960634	No	Composition of Eukaryotic Viruses and Bacteriophages in Individuals with Acute Gastroenteritis	do Socorro Fôro Ramos E, de Oliveira Ribeiro G, Villanova F, de Padua Milagres FA, Brustulin R, Araújo ELL, Pandey RP, Raj VS, Deng X, Delwart E, Luchs A, da Costa AC, Leal É.	Viruses. 2021 Nov 25;13(12):2365. doi: 10.3390/v13122365.	do Socorro Fôro Ramos E	Viruses	2021	10.3390/v13122365
bacteriophage_Brazil	Yes	Yes	34960808	No	Genomic Analysis of the First European Bacteriophages with Depolymerase Activity and Biocontrol Efficacy against the Phytopathogen Ralstonia solanacearum	Biosca EG, Català-Senent JF, Figàs-Segura À, Bertolini E, López MM, Álvarez B.	Viruses. 2021 Dec 17;13(12):2539. doi: 10.3390/v13122539.	Biosca EG	Viruses	2021	10.3390/v13122539
phage_Brazil	Yes	Yes	34974302	No	A versatile inhibitor of digestive enzymes in Aedes aegypti larvae selected from a pacifastin (TiPI) phage display library	Manzato VM, Torquato RJS, Lemos FJA, Nishiduka E, Tashima AK, Tanaka AS.	Biochem Biophys Res Commun. 2022 Jan 29;590:139-144. doi: 10.1016/j.bbrc.2021.12.087. Epub 2021 Dec 26.	Manzato VM	Biochem Biophys Res Commun	2022	10.1016/j.bbrc.2021.12.087
bacteriophage_Brazil	Yes	Yes	34989245	No	Characterization and in vitro testing of newly isolated lytic bacteriophages for the biocontrol of Pseudomonas aeruginosa	Harada LK, Silva EC, Rossi FP, Cieza B, Oliveira TJ, Pereira C, Tomazetto G, Silva BB, Squina FM, Vila MM, Setubal JC, Ha T, da Silva AM, Balcão VM.	Future Microbiol. 2022 Jan;17:111-141. doi: 10.2217/fmb-2021-0027. Epub 2022 Jan 6.	Harada LK	Future Microbiol	2022	10.2217/fmb-2021-0027
phage_Uruguay	Yes	Yes	35007993	No	"Ready-to-use" immunosensor for the detection of small molecules with fast readout	Ding Y, Cui P, Chen H, Li J, Huang L, González-Sapienza G, Hammock BD, Wang M, Hua X.	Biosens Bioelectron. 2022 Apr 1;201:113968. doi: 10.1016/j.bios.2022.113968. Epub 2022 Jan 6.	Ding Y	Biosens Bioelectron	2022	10.1016/j.bios.2022.113968
bacteriophage-Colombia	Yes	Yes	35046416	Yes	The gut microbiota of chickens in a commercial farm treated with a Salmonella phage cocktail	Clavijo V, Morales T, Vives-Flores MJ, Reyes Muñoz A.	Sci Rep. 2022 Jan 19;12(1):991. doi: 10.1038/s41598-021-04679-6.	Clavijo V	Sci Rep	2022	10.1038/s41598-021-04679-6
bacteriophage-Colombia	Yes	Yes	35056115	Yes	Development of a Phage Cocktail to Target Salmonella Strains Associated with Swine	Thanki AM, Clavijo V, Healy K, Wilkinson RC, Sicheritz-Pontén T, Millard AD, Clokie MRJ.	Pharmaceuticals (Basel). 2022 Jan 2;15(1):58. doi: 10.3390/ph15010058.	Thanki AM	Pharmaceuticals (Basel)	2022	10.3390/ph15010058
bacteriophage_Brazil	Yes	Yes	35075919	Yes	Surface conditioning with bacteriophages reduces biofilm formation of Salmonella Heidelberg	Webber B, Pottker ES, Rizzo NN, Núncio AS, Peixoto CS, Mistura E, Dos Santos LR, Rodrigues LB, do Nascimento VP.	Food Sci Technol Int. 2023 Apr;29(3):275-283. doi: 10.1177/10820132221074783. Epub 2022 Jan 25.	Webber B	Food Sci Technol Int	2023	10.1177/10820132221074783
bacteriophage_Brazil	Yes	Yes	35087086	Yes	Genomic and functional characterization of bacteriocinogenic lactic acid bacteria isolated from Boza, a traditional cereal-based beverage	Queiroz LL, Hoffmann C, Lacorte GA, de Melo Franco BDG, Todorov SD.	Sci Rep. 2022 Jan 27;12(1):1460. doi: 10.1038/s41598-022-05086-1.	Queiroz LL	Sci Rep	2022	10.1038/s41598-022-05086-1
bacteriophage-Chile	Yes	Yes	35171030	Yes	Isolation and Characterization of Novel Lytic Phages Infecting Multidrug-Resistant Escherichia coli	Vera-Mansilla J, Sánchez P, Silva-Valenzuela CA, Molina-Quiroz RC.	Microbiol Spectr. 2022 Feb 23;10(1):e0167821. doi: 10.1128/spectrum.01678-21. Epub 2022 Feb 16.	Vera-Mansilla J	Microbiol Spectr	2022	10.1128/spectrum.01678-21
bacteriophage_Brazil	Yes	Yes	35182576	No	High-performance immune diagnosis of tuberculosis: Use of phage display and synthetic peptide in an optimized experimental design	Serena NN, Boschero RA, Hospinal-Santiani M, Pacce VD, Costa JMDV, Magalhães FB, Wiedmar C, Alban SM, Soccol CR, Thomaz-Soccol V.	J Immunol Methods. 2022 Apr;503:113242. doi: 10.1016/j.jim.2022.113242. Epub 2022 Feb 16.	Serena NN	J Immunol Methods	2022	10.1016/j.jim.2022.113242
phage_Argentina	Yes	Yes	35202650	No	Development of high-affinity nanobodies specific for Na(V)1.4 and Na(V)1.5 voltage-gated sodium channel isoforms	Srinivasan L, Alzogaray V, Selvakumar D, Nathan S, Yoder JB, Wright KM, Klinke S, Nwafor JN, Labanda MS, Goldbaum FA, Schön A, Freire E, Tomaselli GF, Amzel LM, Ben-Johny M, Gabelli SB.	J Biol Chem. 2022 Apr;298(4):101763. doi: 10.1016/j.jbc.2022.101763. Epub 2022 Feb 21.	Srinivasan L	J Biol Chem	2022	10.1016/j.jbc.2022.101763
phage_Brazil	Yes	Yes	35217253	No	A novel peptide-based electrochemical biosensor for breast cancer characterization over a poly 3-(3-aminophenyl) propionic acid matrix	da Fonseca Alves R, Martins IC, Franco DL, Silva ADG, de Souza Santos P, Goulart LR, Cristina de Paiva Maia Y, Faria Silva AT, Gonçalves Araújo T, Del Pilar Taboada Sotomayor M.	Biosens Bioelectron. 2022 Jun 1;205:114081. doi: 10.1016/j.bios.2022.114081. Epub 2022 Feb 21.	da Fonseca Alves R	Biosens Bioelectron	2022	10.1016/j.bios.2022.114081
bacteriophage_Brazil	Yes	Yes	35259067	No	Effective phage cocktail to combat the rising incidence of extensively drug-resistant Klebsiella pneumoniae sequence type 16	Martins WMBS, Li M, Sands K, Lenzi MH, Portal E, Mathias J, Dantas PP, Migliavacca R, Hunter JR, Medeiros EA, Gales AC, Toleman MA.	Emerg Microbes Infect. 2022 Dec;11(1):1015-1023. doi: 10.1080/22221751.2022.2051752.	Martins WMBS	Emerg Microbes Infect	2022	10.1080/22221751.2022.2051752
bacteriophage_Brazil	Yes	Yes	35287814	Yes	Transfer of MS2 bacteriophage from surfaces to raspberry and pitanga fruits and virus survival in response to sanitization, frozen storage and preservation technologies	Mayara de Souza Grilo M, Targino de Souza Pedrosa G, Tavares da Silva R, Campagnollo FB, Schaffner DW, Magnani M.	Food Microbiol. 2022 Jun;104:103995. doi: 10.1016/j.fm.2022.103995. Epub 2022 Jan 22.	Mayara de Souza Grilo M	Food Microbiol	2022	10.1016/j.fm.2022.103995
bacteriophage_Argentina	Yes	Yes	35292023	No	Evaluation of factors influencing expression and extraction of recombinant bacteriophage endolysins in Escherichia coli	Balaban CL, Suárez CA, Boncompain CA, Peressutti-Bacci N, Ceccarelli EA, Morbidoni HR.	Microb Cell Fact. 2022 Mar 15;21(1):40. doi: 10.1186/s12934-022-01766-9.	Balaban CL	Microb Cell Fact	2022	10.1186/s12934-022-01766-9
phage_Brazil	Yes	Yes	35330764	No	Escherichia coli and Pseudomonas aeruginosa Isolated From Urine of Healthy Bovine Have Potential as Emerging Human and Bovine Pathogens	Giannattasio-Ferraz S, Ene A, Gomes VJ, Queiroz CO, Maskeri L, Oliveira AP, Putonti C, Barbosa-Stancioli EF.	Front Microbiol. 2022 Mar 7;13:764760. doi: 10.3389/fmicb.2022.764760. eCollection 2022.	Giannattasio-Ferraz S	Front Microbiol	2022	10.3389/fmicb.2022.764760
bacteriophage-Chile	Yes	Yes	35336181	Yes	Novel Salmonella Phage, vB_Sen_STGO-35-1, Characterization and Evaluation in Chicken Meat	Rivera D, Moreno-Switt AI, Denes TG, Hudson LK, Peters TL, Samir R, Aziz RK, Noben JP, Wagemans J, Dueñas F.	Microorganisms. 2022 Mar 12;10(3):606. doi: 10.3390/microorganisms10030606.	Rivera D	Microorganisms	2022	10.3390/microorganisms10030606
bacteriophage_Brazil	Yes	Yes	35336897	No	Immune Response of an Oral Enterococcus faecalis Phage Cocktail in a Mouse Model of Ethanol-Induced Liver Disease	Mendes BG, Duan Y, Schnabl B.	Viruses. 2022 Feb 27;14(3):490. doi: 10.3390/v14030490.	Mendes BG	Viruses	2022	10.3390/v14030490
bacteriophage_Brazil	Yes	Yes	35337036	Yes	Genomic Characterisation of UFJF_PfDIW6: A Novel Lytic Pseudomonas fluorescens-Phage with Potential for Biocontrol in the Dairy Industry	Hungaro HM, Vidigal PMP, do Nascimento EC, Gomes da Costa Oliveira F, Gontijo MTP, Lopez MES.	Viruses. 2022 Mar 17;14(3):629. doi: 10.3390/v14030629.	Hungaro HM	Viruses	2022	10.3390/v14030629
bacteriophage-Chile	Yes	Yes	35351202	No	Structure-based design and construction of a synthetic phage display nanobody library	Moreno E, Valdés-Tresanco MS, Molina-Zapata A, Sánchez-Ramos O.	BMC Res Notes. 2022 Mar 29;15(1):124. doi: 10.1186/s13104-022-06001-7.	Moreno E	BMC Res Notes	2022	10.1186/s13104-022-06001-7
phage_Brazil	Yes	Yes	35359712	No	The Screen of a Phage Display Library Identifies a Peptide That Binds to the Surface of Trypanosoma cruzi Trypomastigotes and Impairs Their Infection of Mammalian Cells	de Paula JI, Lopes-Torres EJ, Jacobs-Lorena M, Paes MC, Cha SJ.	Front Microbiol. 2022 Mar 10;13:864788. doi: 10.3389/fmicb.2022.864788. eCollection 2022.	de Paula JI	Front Microbiol	2022	10.3389/fmicb.2022.864788
bacteriophage_Brazil	Yes	Yes	35372200	No	Phage Display-Derived Monoclonal Antibodies Against Internalins A and B Allow Specific Detection of Listeria monocytogenes	Moreira GMSG, Gronow S, Dübel S, Mendonça M, Moreira ÂN, Conceição FR, Hust M.	Front Public Health. 2022 Mar 15;10:712657. doi: 10.3389/fpubh.2022.712657. eCollection 2022.	Moreira GMSG	Front Public Health	2022	10.3389/fpubh.2022.712657
bacteriophage_South America	Yes	Yes	35395909	Yes	The First Complete Genome Resource of a Ralstonia solanacearum Phage UAM5 from Colombia	Grisales-Vargas CD, Ramírez-Cuartas CA, Pérez-Jaramillo JE.	Mol Plant Microbe Interact. 2022 Jun;35(6):496-499. doi: 10.1094/MPMI-01-22-0033-A. Epub 2022 Apr 8.	Grisales-Vargas CD	Mol Plant Microbe Interact	2022	10.1094/MPMI-01-22-0033-A
bacteriophage_Brazil	Yes	Yes	35421196	Yes	Isolation and characterization of vB_XciM_LucasX, a new jumbo phage that infects Xanthomonas citri and Xanthomonas fuscans	Marquioni V, Rossi FPN, Mendonça DC, Martins LF, Behlau F, Setubal JC, da Silva AM, Novo-Mansur MTM.	PLoS One. 2022 Apr 14;17(4):e0266891. doi: 10.1371/journal.pone.0266891. eCollection 2022.	Marquioni V	PLoS One	2022	10.1371/journal.pone.0266891
bacteriophage-Chile	Yes	Yes	35454751	Yes	Use of Cocktail of Bacteriophage for Salmonella Typhimurium Control in Chicken Meat	Aguilera M, Martínez S, Tello M, Gallardo MJ, García V.	Foods. 2022 Apr 17;11(8):1164. doi: 10.3390/foods11081164.	Aguilera M	Foods	2022	10.3390/foods11081164
bacteriophage_Argentina	Yes	Yes	35458540	Yes	Streptococcus thermophilus Phages in Whey Derivatives: From Problem to Application in the Dairy Industry	Briggiler Marcó M, Machado N, Quiberoni A, Suárez V.	Viruses. 2022 Apr 14;14(4):810. doi: 10.3390/v14040810.	Briggiler Marcó M	Viruses	2022	10.3390/v14040810
bacteriophage-Chile	Yes	Yes	35458547	No	Enteric Chromosomal Islands: DNA Packaging Specificity and Role of λ-like Helper Phage Terminase	Murialdo H, Feiss M.	Viruses. 2022 Apr 15;14(4):818. doi: 10.3390/v14040818.	Murialdo H	Viruses	2022	10.3390/v14040818
bacteriophage_Brazil	Yes	Yes	35525881	No	Expanding the Database of Signal-Anchor-Release Domain Endolysins Through Metagenomics	Gontijo MTP, Teles MP, Vidigal PMP, Brocchi M.	Probiotics Antimicrob Proteins. 2022 Aug;14(4):603-612. doi: 10.1007/s12602-022-09948-y. Epub 2022 May 7.	Gontijo MTP	Probiotics Antimicrob Proteins	2022	10.1007/s12602-022-09948-y
bacteriophage_Uruguay	Yes	Yes	35589712	No	A truncated anti-CRISPR protein prevents spacer acquisition but not interference	Philippe C, Morency C, Plante PL, Zufferey E, Achigar R, Tremblay DM, Rousseau GM, Goulet A, Moineau S.	Nat Commun. 2022 May 19;13(1):2802. doi: 10.1038/s41467-022-30310-x.	Philippe C	Nat Commun	2022	10.1038/s41467-022-30310-x
bacteriophage_Brazil	Yes	Yes	35623509	No	Diversity of lytic bacteriophages against XDR Klebsiella pneumoniae sequence type 16 recovered from sewage samples in different parts of the world	Martins WMBS, Cino J, Lenzi MH, Sands K, Portal E, Hassan B, Dantas PP, Migliavacca R, Medeiros EA, Gales AC, Toleman MA.	Sci Total Environ. 2022 Sep 15;839:156074. doi: 10.1016/j.scitotenv.2022.156074. Epub 2022 May 24.	Martins WMBS	Sci Total Environ	2022	10.1016/j.scitotenv.2022.156074
phage_Brazil	Yes	Yes	35650313	No	Alternative use of phage display: phage M13 can remain viable in the intestines of poultry without causing damage	Santos FAA, Valadares Junior EC, Goulart LR, Nunes PLF, Mendonça EP, Girão LVC, da Hora AS, Ferreira TB, Bastos LM, Medeiros-Ronchi AA, Fonseca BB.	AMB Express. 2022 Jun 2;12(1):64. doi: 10.1186/s13568-022-01407-9.	Santos FAA	AMB Express	2022	10.1186/s13568-022-01407-9
bacteriophage-Chile	Yes	Yes	35711664	Yes	Long-Term Interactions of Salmonella Enteritidis With a Lytic Phage for 21 Days in High Nutrients Media	Barron-Montenegro R, Rivera D, Serrano MJ, García R, Álvarez DM, Benavides J, Arredondo F, Álvarez FP, Bastías R, Ruiz S, Hamilton-West C, Castro-Nallar E, Moreno-Switt AI.	Front Cell Infect Microbiol. 2022 May 30;12:897171. doi: 10.3389/fcimb.2022.897171. eCollection 2022.	Barron-Montenegro R	Front Cell Infect Microbiol	2022	10.3389/fcimb.2022.897171
phage_Brazil	Yes	Yes	35755076	No	Bioprospection and Selection of Peptides by Phage Display as Novel Epitope-Based Diagnostic Probes for Serological Detection of HTLV-1 and Use in Future Vaccines	Machado LFA, Filho LRG, Santos FAA, Siravenha LQ, Silva ANMR, Queiroz MAF, Vallinoto ACR, Ishak MOG, Ishak R.	Front Med (Lausanne). 2022 Jun 9;9:884738. doi: 10.3389/fmed.2022.884738. eCollection 2022.	Machado LFA	Front Med (Lausanne)	2022	10.3389/fmed.2022.884738
bacteriophage-Chile	Yes	Yes	35799549	Yes	Biogeographical variation in antimicrobial resistance in rivers is influenced by agriculture and is spread through bacteriophages	Andersson T, Adell AD, Moreno-Switt AI, Spégel P, Turner C, Overballe-Petersen S, Fuursted K, Lood R.	Environ Microbiol. 2022 Oct;24(10):4869-4884. doi: 10.1111/1462-2920.16122. Epub 2022 Jul 7.	Andersson T	Environ Microbiol	2022	10.1111/1462-2920.16122
phage_Brazil	Yes	Yes	35810260	Yes	Correction: Alternative use of phage display: phage M13 can remain viable in the intestines of poultry without causing damage	Santos FAA, Valadares Junior EC, Goulart LR, Nunes PLF, Mendonca EP, Girao LVC, da Hora AS, Ferreira TB, Bastos LM, Medeiros-Ronchi AA, Fonseca BB.	AMB Express. 2022 Jul 9;12(1):87. doi: 10.1186/s13568-022-01427-5.	Santos FAA	AMB Express	2022	10.1186/s13568-022-01427-5
bacteriophage_Brazil	Yes	Yes	35880493	No	Pseudomonas-tailed lytic phages: genome mechanical analysis and putative correlation with virion morphogenesis yield	Balcão VM, Basu A, Cieza B, Rossi FN, Pereira C, Vila MM, Setubal JC, Ha T, da Silva AM.	Future Microbiol. 2022 Sep;17:1009-1026. doi: 10.2217/fmb-2021-0293. Epub 2022 Jul 26.	Balcão VM	Future Microbiol	2022	10.2217/fmb-2021-0293
bacteriophage_Argentina	Yes	Yes	35880893	No	Bioinformatic Analysis of a Set of 14 Temperate Bacteriophages Isolated from Staphylococcus aureus Strains Highlights Their Massive Genetic Diversity	Suárez CA, Carrasco ST, Brandolisio FNA, Abatangelo V, Boncompain CA, Peresutti-Bacci N, Morbidoni HR.	Microbiol Spectr. 2022 Aug 31;10(4):e0033422. doi: 10.1128/spectrum.00334-22. Epub 2022 Jul 26.	Suárez CA	Microbiol Spectr	2022	10.1128/spectrum.00334-22
bacteriophage_Brazil	Yes	Yes	35890314	No	Isolation and Molecular Characterization of a Novel Lytic Bacteriophage That Inactivates MDR Klebsiella pneumoniae Strains	Balcão VM, Moreli FC, Silva EC, Belline BG, Martins LF, Rossi FPN, Pereira C, Vila MMDC, da Silva AM.	Pharmaceutics. 2022 Jul 6;14(7):1421. doi: 10.3390/pharmaceutics14071421.	Balcão VM	Pharmaceutics	2022	10.3390/pharmaceutics14071421
bacteriophage-Chile	Yes	Yes	35891361	Yes	Characterization of Xanthomonas arboricola pv. juglandis Bacteriophages against Bacterial Walnut Blight and Field Evaluation	Retamales J, Núñez P, Alvarado R, Campan EDM, Otto T, Segovia C, Vasquez I, Santander J.	Viruses. 2022 Jun 24;14(7):1380. doi: 10.3390/v14071380.	Retamales J	Viruses	2022	10.3390/v14071380
phage_Brazil	Yes	Yes	36065279	No	Bioprospecting by Phage Display of Mimetic Peptides of Chlamydia trachomatis for Use in Laboratory Diagnosis	de Freitas LS, Queiroz MAF, Machado LFA, Vallinoto ACR, Ishak MOG, Santos FAA, Goulart LR, Ishak R.	Infect Drug Resist. 2022 Aug 30;15:4935-4945. doi: 10.2147/IDR.S369339. eCollection 2022.	de Freitas LS	Infect Drug Resist	2022	10.2147/IDR.S369339
phage_colombia	Yes	Yes	36147515	No	From Trees to Clouds: PhageClouds for Fast Comparison of ∼640,000 Phage Genomic Sequences and Host-Centric Visualization Using Genomic Network Graphs	Rangel-Pineros G, Millard A, Michniewski S, Scanlan D, Sirén K, Reyes A, Petersen B, Clokie MRJ, Sicheritz-Pontén T.	Phage (New Rochelle). 2021 Dec 1;2(4):194-203. doi: 10.1089/phage.2021.0008. Epub 2021 Dec 16.	Rangel-Pineros G	Phage (New Rochelle)	2021	10.1089/phage.2021.0008
bacteriophage_Argentina	Yes	Yes	36148439	No	Isolation and Characterization of vB_MsmS_Celfi: A New Mycobacterium tuberculosis Bacteriophage	Payaslian F, Gradaschi V, Rondón Salazar L, Dieterle ME, Urdániz E, Di Paola M, Peña Cárcamo J, Zon F, Sosa E, Fernandez Do Porto D, Dunne M, Goeller P, Klumpp J, Raya RR, Reyes A, Piuri M.	Phage (New Rochelle). 2021 Mar 1;2(1):43-49. doi: 10.1089/phage.2020.0030. Epub 2021 Mar 17.	Payaslian F	Phage (New Rochelle)	2021	10.1089/phage.2020.0030
bacteriophage_Argentina	Yes	Yes	36148441	Yes	Genome Sequence and Characterization of Lactobacillus casei Phage, vB_LcaM_Lbab1 Isolated from Raw Milk	Gradaschi V, Payaslian F, Dieterle ME, Rondón Salazar L, Urdániz E, Di Paola M, Peña Cárcamo J, Zon F, Allievi M, Sosa E, Fernandez Do Porto D, Dunne M, Goeller P, Klumpp J, Raya RR, Reyes A, Piuri M.	Phage (New Rochelle). 2021 Mar 1;2(1):57-63. doi: 10.1089/phage.2020.0029. Epub 2021 Mar 17.	Gradaschi V	Phage (New Rochelle)	2021	10.1089/phage.2020.0029
bacteriophage-Colombia	Yes	Yes	36255384	No	Phages, anti-CRISPR proteins, and drug-resistant bacteria: what do we know about this triad?	Ceballos-Garzon A, Muñoz AB, Plata JD, Sanchez-Quitian ZA, Ramos-Vivas J.	Pathog Dis. 2022 Oct 29;80(1):ftac039. doi: 10.1093/femspd/ftac039.	Ceballos-Garzon A	Pathog Dis	2022	10.1093/femspd/ftac039
bacteriophage_Brazil	Yes	Yes	36314808	Yes	In through the Out Door: A Functional Virulence Factor Secretion System Is Necessary for Phage Infection in Ralstonia solanacearum	Xavier ADS, de Melo AG, Hendrich CG, Tremblay DM, Rousseau GM, Plante PL, Forest KT, Alfenas-Zerbini P, Allen C, Moineau S.	mBio. 2022 Dec 20;13(6):e0147522. doi: 10.1128/mbio.01475-22. Epub 2022 Oct 31.	Xavier ADS	mBio	2022	10.1128/mbio.01475-22
bacteriophage_Brazil	Yes	Yes	36315293	Yes	Characterization of novel of temperate phages of Staphylococcus aureus isolated from bovine milk	Barasuol BM, Cargnelutti JF, Sangioni LA, Pereira DIB, Varela APM, Mayer FQ, Pottker ES, Gonçalves GF, Cibulski S, de Avila Botton S.	Arch Microbiol. 2022 Oct 31;204(11):680. doi: 10.1007/s00203-022-03296-9.	Barasuol BM	Arch Microbiol	2022	10.1007/s00203-022-03296-9
bacteriophage_Brazil	Yes	Yes	36362722	No	Benefits and Challenges of the Use of Two Novel vB_Efa29212_2e and vB_Efa29212_3e Bacteriophages in Biocontrol of the Root Canal Enterococcus faecalis Infections	Moryl M, Palatyńska-Ulatowska A, Maszewska A, Grzejdziak I, Dias de Oliveira S, Pradebon MC, Steier L, Różalski A, Poli de Figueiredo JA.	J Clin Med. 2022 Nov 1;11(21):6494. doi: 10.3390/jcm11216494.	Moryl M	J Clin Med	2022	10.3390/jcm11216494
bacteriophage_Brazil	Yes	Yes	36365162	Yes	Isolation and Molecular Characterization of Two Novel Lytic Bacteriophages for the Biocontrol of Escherichia coli in Uterine Infections: In Vitro and Ex Vivo Preliminary Studies in Veterinary Medicine	Balcão VM, Belline BG, Silva EC, Almeida PFFB, Baldo DÂ, Amorim LRP, Oliveira Júnior JM, Vila MMDC, Del Fiol FS.	Pharmaceutics. 2022 Oct 30;14(11):2344. doi: 10.3390/pharmaceutics14112344.	Balcão VM	Pharmaceutics	2022	10.3390/pharmaceutics14112344
bacteriophage_Brazil	Yes	Yes	36475872	Yes	High Level of Interaction between Phages and Bacteria in an Artisanal Raw Milk Cheese Microbial Community	Queiroz LL, Lacorte GA, Isidorio WR, Landgraf M, de Melo Franco BDG, Pinto UM, Hoffmann C.	mSystems. 2023 Feb 23;8(1):e0056422. doi: 10.1128/msystems.00564-22. Epub 2022 Dec 8.	Queiroz LL	mSystems	2023	10.1128/msystems.00564-22
bacteriophage_Brazil	Yes	Yes	36477756	No	Novel configurations of type I-E CRISPR-Cas system in Corynebacterium striatum clinical isolates	Ramos JN, Baio PVP, Veras JFC, Vieira ÉMD, Mattos-Guaraldi AL, Vieira VV.	Braz J Microbiol. 2023 Mar;54(1):69-80. doi: 10.1007/s42770-022-00881-4. Epub 2022 Dec 7.	Ramos JN	Braz J Microbiol	2023	10.1007/s42770-022-00881-4
bacteriophage-Chile	Yes	Yes	36477901	No	Cells with stochastically increased methyltransferase to restriction endonuclease ratio provide an entry for bacteriophage into protected cell population	Kirillov A, Morozova N, Kozlova S, Polinovskaya V, Smirnov S, Khodorkovskii M, Zeng L, Ispolatov Y, Severinov K.	Nucleic Acids Res. 2022 Nov 28;50(21):12355-12368. doi: 10.1093/nar/gkac1124.	Kirillov A	Nucleic Acids Res	2022	10.1093/nar/gkac1124
phage_Brazil	Yes	Yes	36519163	No	Characterization of a virulence-modifying protein of Leptospira interrogans identified by shotgun phage display	Lauretti-Ferreira F, Teixeira AAR, Giordano RJ, da Silva JB, Abreu PAE, Barbosa AS, Akamatsu MA, Ho PL.	Front Microbiol. 2022 Nov 28;13:1051698. doi: 10.3389/fmicb.2022.1051698. eCollection 2022.	Lauretti-Ferreira F	Front Microbiol	2022	10.3389/fmicb.2022.1051698
bacteriophage_Brazil	Yes	Yes	36529875	Yes	Bacteriophages as an alternative for biological control of biofilm-forming Salmonella enterica	Pottker ES, Rodrigues LB, Borges KA, de Souza SO, Furian TQ, Pippi Salle CT, de Souza Moraes HL, do Nascimento VP.	Food Sci Technol Int. 2024 Apr;30(3):197-206. doi: 10.1177/10820132221144341. Epub 2022 Dec 18.	Pottker ES	Food Sci Technol Int	2024	10.1177/10820132221144341
bacteriophage_South America	Yes	Yes	36555373	No	Comprehensive Genome Analysis of Neisseria meningitidis from South America Reveals a Distinctive Pathogenicity-Related Prophage Repertoire	Madariaga-Troncoso D, Leyton-Carcaman B, Garcia M, Kawai M, Abanto Marin M.	Int J Mol Sci. 2022 Dec 12;23(24):15731. doi: 10.3390/ijms232415731.	Madariaga-Troncoso D	Int J Mol Sci	2022	10.3390/ijms232415731
bacteriophage_Argentina	Yes	Yes	36560819	Yes	Influence of Physicochemical Factors on Adsorption of Ten Shigella&nbsp;flexneri Phages	Tomat D, Aquili V, Casabonne C, Quiberoni A.	Viruses. 2022 Dec 16;14(12):2815. doi: 10.3390/v14122815.	Tomat D	Viruses	2022	10.3390/v14122815
bacteriophage-Ecuador	Yes	Yes	36651741	Yes	Complete Genome Sequences of Two Lytic Phages of Salmonella enterica Isolated from Wastewater in Ecuador	Parra M, Bayas-Rea RLÁ, Guerrero T, Torres S, D'Auria G, Reyes-Prieto M, Zapata S.	Microbiol Resour Announc. 2023 Feb 16;12(2):e0104822. doi: 10.1128/mra.01048-22. Epub 2023 Jan 18.	Parra M	Microbiol Resour Announc	2023	10.1128/mra.01048-22
phage_Brazil	Yes	Yes	36678392	Yes	Genomic Analysis Unveils the Pervasiveness and Diversity of Prophages Infecting Erwinia Species	Morgan T, Rezende RR, Lima TTM, Souza FO, Alfenas-Zerbini P.	Pathogens. 2022 Dec 27;12(1):44. doi: 10.3390/pathogens12010044.	Morgan T	Pathogens	2022	10.3390/pathogens12010044
bacteriophage_Brazil	Yes	Yes	36726557	Yes	Genome sequencing of Pseudomonas fluorescens phage UFJF_PfSW6: a novel lytic Pijolavirus specie with potential for biocontrol in the dairy industry	Vidigal PMP, Hungaro HM.	3 Biotech. 2023 Feb;13(2):67. doi: 10.1007/s13205-023-03485-3. Epub 2023 Jan 30.	Vidigal PMP	3 Biotech	2023	10.1007/s13205-023-03485-3
bacteriophage_Brazil_Ecaudor	Yes	Yes	36726572	Yes	Genomic insights of mcr-1 harboring Escherichia coli by geographical region and a One-Health perspective	Calero-Cáceres W, Rodríguez K, Medina A, Medina J, Ortuño-Gutiérrez N, Sunyoto T, Dias CAG, Bastidas-Caldes C, Ramírez MS, Harries AD.	Front Microbiol. 2023 Jan 16;13:1032753. doi: 10.3389/fmicb.2022.1032753. eCollection 2022.	Calero-Cáceres W	Front Microbiol	2023	10.3389/fmicb.2022.1032753
bacteriophage-Chile	Yes	Yes	36792875	Yes	Role of Bacteriophages in the Evolution of Pathogenic Vibrios and Lessons for Phage Therapy	Molina-Quiroz RC, Camilli A, Silva-Valenzuela CA.	Adv Exp Med Biol. 2023;1404:149-173. doi: 10.1007/978-3-031-22997-8_8.	Molina-Quiroz RC	Adv Exp Med Biol	2023	10.1007/978-3-031-22997-8_8
bacteriophage_Brazil	Yes	Yes	36793881	No	vHULK, a New Tool for Bacteriophage Host Prediction Based on Annotated Genomic Features and Neural Networks	Amgarten D, Iha BKV, Piroupo CM, da Silva AM, Setubal JC.	Phage (New Rochelle). 2022 Dec 1;3(4):204-212. doi: 10.1089/phage.2021.0016. Epub 2022 Dec 19.	Amgarten D	Phage (New Rochelle)	2022	10.1089/phage.2021.0016
bacteriophage-Colombia	Yes	Yes	36798434	No	Bacteriophages playing nice: Lysogenic bacteriophage replication stable in the human gut microbiota	Sutcliffe SG, Reyes A, Maurice CF.	iScience. 2023 Jan 18;26(2):106007. doi: 10.1016/j.isci.2023.106007. eCollection 2023 Feb 17.	Sutcliffe SG	iScience	2023	10.1016/j.isci.2023.106007
phage_Brazil	Yes	Yes	36839586	Yes	Immunotherapy Using Immunogenic Mimotopes Selected by Phage Display plus Amphotericin B Inducing a Therapeutic Response in Mice Infected with Leishmania amazonensis	Soyer TG, Ramos FF, Pereira IAG, Lage DP, Bandeira RS, de Jesus MM, Costa GP, Machado AS, Freitas CS, Vale DL, Martins VT, Galdino AS, Chávez-Fumagalli MA, Menezes-Souza D, Duarte MC, Roatt BM, Coelho EAF, Tavares GSV.	Pathogens. 2023 Feb 14;12(2):314. doi: 10.3390/pathogens12020314.	Soyer TG	Pathogens	2023	10.3390/pathogens12020314
bacteriophage_Brazil	Yes	Yes	36845148	No	Immunoproteomics and phage display in the context of leishmaniasis complexity	Ludolf F, Ramos FF, Coelho EAF.	Front Immunol. 2023 Feb 8;14:1112894. doi: 10.3389/fimmu.2023.1112894. eCollection 2023.	Ludolf F	Front Immunol	2023	10.3389/fimmu.2023.1112894
bacteriophage-Chile	Yes	Yes	36851593	No	Comparative Genomics of a Polyvalent Escherichia-Salmonella Phage fp01 and In Silico Analysis of Its Receptor Binding Protein and Conserved Enterobacteriaceae Phage Receptor	Vasquez I, Retamales J, Parra B, Machimbirike V, Robeson J, Santander J.	Viruses. 2023 Jan 28;15(2):379. doi: 10.3390/v15020379.	Vasquez I	Viruses	2023	10.3390/v15020379
bacteriophage_Brazil	Yes	Yes	36851733	No	Rational Design of Profile HMMs for Sensitive and Specific Sequence Detection with Case Studies Applied to Viruses, Bacteriophages, and Casposons	Oliveira LS, Reyes A, Dutilh BE, Gruber A.	Viruses. 2023 Feb 13;15(2):519. doi: 10.3390/v15020519.	Oliveira LS	Viruses	2023	10.3390/v15020519
bacteriophage_Brazil	Yes	Yes	36853925	Yes	Efficacy of Grignard Pure to Inactivate Airborne Phage MS2, a Common SARS-CoV-2 Surrogate	Desai G, Ramachandran G, Goldman E, Esposito W, Galione A, Lal A, Choueiri TK, Fay A, Jordan W, Schaffner DW, Caravanos J, Grignard E, Mainelis G.	Environ Sci Technol. 2023 Mar 14;57(10):4231-4240. doi: 10.1021/acs.est.2c08632. Epub 2023 Feb 28.	Desai G	Environ Sci Technol	2023	10.1021/acs.est.2c08632
bacteriophage_food_South America	Yes	Yes	36925474	Yes	Discovery of a novel filamentous prophage in the genome of the Mimosa pudica microsymbiont Cupriavidus taiwanensis STM 6018	Klonowska A, Ardley J, Moulin L, Zandberg J, Patrel D, Gollagher M, Marinova D, Reddy TBK, Varghese N, Huntemann M, Woyke T, Seshadri R, Ivanova N, Kyrpides N, Reeve W.	Front Microbiol. 2023 Feb 28;14:1082107. doi: 10.3389/fmicb.2023.1082107. eCollection 2023.	Klonowska A	Front Microbiol	2023	10.3389/fmicb.2023.1082107
bacteriophage_Argentina	Yes	Yes	36932828	No	Selection of phage-displayed antibodies with high affinity and specificity by electrophoresis in microfluidic devices	Sanluis-Verdes A, Peñaherrera A, Torán JL, Rosero G, Noriega MA, Lerner B, Pérez M, Casasnovas JM.	Electrophoresis. 2023 May;44(9-10):864-872. doi: 10.1002/elps.202200187. Epub 2023 Mar 31.	Sanluis-Verdes A	Electrophoresis	2023	10.1002/elps.202200187
bacteriophage-Colombia	Yes	Yes	36933045	No	Tracing ΦX174 bacteriophage spreading during aerosol-generating procedures in a dental clinic	Beltrán EO, Castellanos JE, Corredor ZL, Morgado W, Zarta OL, Cortés A, Avila V, Martignon S.	Clin Oral Investig. 2023 Jun;27(6):3221-3231. doi: 10.1007/s00784-023-04937-z. Epub 2023 Mar 18.	Beltrán EO	Clin Oral Investig	2023	10.1007/s00784-023-04937-z
phage_Brazil	Yes	Yes	37004108	No	Effects of 5α-dihydrotestosterone on the modulation of monocyte/macrophage response to Staphylococcus aureus: an in vitro study	Dos Santos DC, de Souza Bittencout R, Arêas ID, Pena LSC, Almeida CF, de Brito Guimarães BC, Dórea RSDM, Correia TML, Júnior MNS, Morbeck LLB, Dos Santos TC, Souza CLS, de Souza SI, de Jesus Soares T, Yatsuda R, Campos GB, Marques LM.	Biol Sex Differ. 2023 Mar 31;14(1):15. doi: 10.1186/s13293-023-00501-2.	Dos Santos DC	Biol Sex Differ	2023	10.1186/s13293-023-00501-2
phage_chile	Yes	Yes	37025924	Yes	In Vitro Evolution of Specific Phages Infecting the Fish Pathogen Flavobacterium psychrophilum	Castillo D, Højsting AR, Roosvall A, Smyrlis G, Jørgensen J, Middelboe M.	Phage (New Rochelle). 2022 Mar 1;3(1):28-37. doi: 10.1089/phage.2022.0006. Epub 2022 Mar 18.	Castillo D	Phage (New Rochelle)	2022	10.1089/phage.2022.0006
bacteriophage_Brazil	Yes	Yes	37112822	Yes	Development of TaqMan Real-Time PCR Protocols for Simultaneous Detection and Quantification of the Bacterial Pathogen Ralstonia solanacearum and Their Specific Lytic Bacteriophages	Bertolini E, Figàs-Segura À, Álvarez B, Biosca EG.	Viruses. 2023 Mar 25;15(4):841. doi: 10.3390/v15040841.	Bertolini E	Viruses	2023	10.3390/v15040841
bacteriophage_Brazil	Yes	Yes	37113000	No	Current Clinical Landscape and Global Potential of Bacteriophage Therapy	Hitchcock NM, Devequi Gomes Nunes D, Shiach J, Valeria Saraiva Hodel K, Dantas Viana Barbosa J, Alencar Pereira Rodrigues L, Coler BS, Botelho Pereira Soares M, Badaró R.	Viruses. 2023 Apr 21;15(4):1020. doi: 10.3390/v15041020.	Hitchcock NM	Viruses	2023	10.3390/v15041020
bacteriophage-Colombia	Yes	Yes	37214651	No	Cytotoxic Evaluation in HaCaT Cells of the Pa.7 Bacteriophage from Cutibacterium (Propionibacterium) acnes, Free and Encapsulated Within Liposomes	Torres Di Bello D, Narváez DM, Groot de Restrepo H, Vives MJ.	Phage (New Rochelle). 2023 Mar 1;4(1):26-34. doi: 10.1089/phage.2022.0038. Epub 2023 Mar 17.	Torres Di Bello D	Phage (New Rochelle)	2023	10.1089/phage.2022.0038
bacteriophage_South America	Yes	Yes	37220114	No	Translating phage therapy into the clinic: Recent accomplishments but continuing challenges	Petrovic Fabijan A, Iredell J, Danis-Wlodarczyk K, Kebriaei R, Abedon ST.	PLoS Biol. 2023 May 23;21(5):e3002119. doi: 10.1371/journal.pbio.3002119. eCollection 2023 May.	Petrovic Fabijan A	PLoS Biol	2023	10.1371/journal.pbio.3002119
bacteriophage_Brazil	Yes	Yes	37274318	Yes	Complete genome analysis of Tequatrovirus ufvareg1, a Tequatrovirus species inhibiting Escherichia coli O157:H7	Lopez MES, Gontijo MTP, Cardoso RR, Batalha LS, Eller MR, Bazzolli DMS, Vidigal PMP, Mendonça RCS.	Front Cell Infect Microbiol. 2023 May 16;13:1178248. doi: 10.3389/fcimb.2023.1178248. eCollection 2023.	Lopez MES	Front Cell Infect Microbiol	2023	10.3389/fcimb.2023.1178248
bacteriophage-Colombia	Yes	Yes	37322908	Yes	Mathematical model of interaction Escherichia coli and Coliphages	Gómez MC, Mondragon EI, Molano EL, Hidalgo-Troya A, Mármol-Martínez MA, Guerrero-Ceballos DL, Pantoja MA, Paz-García C, Gómez-Arrieta J, Burbano-Rosero M.	Math Biosci Eng. 2023 Mar 23;20(6):9712-9727. doi: 10.3934/mbe.2023426.	Gómez MC	Math Biosci Eng	2023	10.3934/mbe.2023426
bacteriophage_Brazil	Yes	Yes	37326748	Yes	Complete genome sequence of a novel bacteriophage vB_Pci_PCMW57 infecting phytobacteria pseudomonas cichorii	Alves MK, de Souza WV, Novello JCL, Sillankorva S, Labre C, Sommer RL, Henriques JAP, Ely MR.	Mol Biol Rep. 2023 Aug;50(8):7105-7111. doi: 10.1007/s11033-023-08552-9. Epub 2023 Jun 16.	Alves MK	Mol Biol Rep	2023	10.1007/s11033-023-08552-9
bacteriophage-Ecuador	Yes	Yes	37347230	No	CRISPR-Cas-Based Antimicrobials: Design, Challenges, and Bacterial Mechanisms of Resistance	Mayorga-Ramos A, Zúñiga-Miranda J, Carrera-Pacheco SE, Barba-Ostria C, Guamán LP.	ACS Infect Dis. 2023 Jul 14;9(7):1283-1302. doi: 10.1021/acsinfecdis.2c00649. Epub 2023 Jun 22.	Mayorga-Ramos A	ACS Infect Dis	2023	10.1021/acsinfecdis.2c00649
bacteriophage-Ecuador	Yes	Yes	37350993	No	New Bacteriophages Members of the Ackermannviridae Family Specific for Klebsiella pneumoniae ST258	Tisalema-Guanopatín E, Cabezas-Mera F, Nolivos-Rodríguez K, Fierro I, Pazmiño L, Garzon-Chavez D, Debut A, Vizuete K, Reyes JA.	Phage (New Rochelle). 2023 Jun 1;4(2):99-107. doi: 10.1089/phage.2022.0039. Epub 2023 Jun 19.	Tisalema-Guanopatín E	Phage (New Rochelle)	2023	10.1089/phage.2022.0039
bacteriophage_Brazil	Yes	Yes	37370307	Yes	An Edible Biopolymeric Microcapsular Wrapping Integrating Lytic Bacteriophage Particles for Salmonella enterica: Potential for Integration into Poultry Feed	Pereira AO, Barros NMA, Guerrero BR, Emencheta SC, Baldo DÂ, Oliveira JM Jr, Vila MMDC, Balcão VM.	Antibiotics (Basel). 2023 May 31;12(6):988. doi: 10.3390/antibiotics12060988.	Pereira AO	Antibiotics (Basel)	2023	10.3390/antibiotics12060988
bacteriophage_Brazil	Yes	Yes	37375454	No	Analysis of CRISPR/Cas Genetic Structure, Spacer Content and Molecular Epidemiology in Brazilian Acinetobacter baumannii Clinical Isolates	Silva AMA, Luz ACO, Xavier KVM, Barros MPS, Alves HB, Batista MVA, Leal-Balbino TC.	Pathogens. 2023 May 26;12(6):764. doi: 10.3390/pathogens12060764.	Silva AMA	Pathogens	2023	10.3390/pathogens12060764
bacteriophage_Venezuela_Peru	Yes	Yes	37510242	No	Comparative Analysis of CRISPR-Cas Systems in Pseudomonas Genomes	Parra-Sánchez Á, Antequera-Zambrano L, Martínez-Navarrete G, Zorrilla-Muñoz V, Paz JL, Alvarado YJ, González-Paz L, Fernández E.	Genes (Basel). 2023 Jun 25;14(7):1337. doi: 10.3390/genes14071337.	Parra-Sánchez Á	Genes (Basel)	2023	10.3390/genes14071337
bacteriophage_Brazil	Yes	Yes	37513009	Yes	Molecular Characterization of Salmonella Phage Wara Isolated from River Water in Brazil	Romero-Calle DX, Pedrosa-Silva F, Ribeiro Tomé LM, Fonseca V, Guimarães Benevides R, de Oliveira Santos LTS, de Oliveira T, da Costa MM, Alcantara LCJ, de Carvalho Azevedo VA, Brenig B, Venancio TM, Billington C, Góes-Neto A.	Microorganisms. 2023 Jul 19;11(7):1837. doi: 10.3390/microorganisms11071837.	Romero-Calle DX	Microorganisms	2023	10.3390/microorganisms11071837
bacteriophage_South America	Yes	Yes	37516153	No	T4 bacteriophage nanoparticles engineered through CRISPR provide a versatile platform for rapid development of flu mucosal vaccines	Li M, Chen C, Wang X, Guo P, Feng H, Zhang X, Zhang W, Gu C, Zhu J, Wen G, Feng Y, Xiao L, Peng G, Rao VB, Tao P.	Antiviral Res. 2023 Sep;217:105688. doi: 10.1016/j.antiviral.2023.105688. Epub 2023 Jul 27.	Li M	Antiviral Res	2023	10.1016/j.antiviral.2023.105688
bacteriophage_Brazil	Yes	Yes	37548749	Yes	Isolation, characterization, and evaluation of putative new bacteriophages for controlling bacterial spot on tomato in Brazil	de Sousa DM, Janssen L, Rosa RB, Belmok A, Yamada JK, Corrêa RFT, de Souza Andrade M, Inoue-Nagata AK, Ribeiro BM, de Carvalho Pontes N.	Arch Virol. 2023 Aug 7;168(9):222. doi: 10.1007/s00705-023-05846-y.	de Sousa DM	Arch Virol	2023	10.1007/s00705-023-05846-y
bacteriophage_Brazil	Yes	Yes	37567926	Yes	Comparative analysis of effectiveness for phage cocktail development against multiple Salmonella serovars and its biofilm control activity	Ribeiro JM, Pereira GN, Durli Junior I, Teixeira GM, Bertozzi MM, Verri WA Jr, Kobayashi RKT, Nakazato G.	Sci Rep. 2023 Aug 11;13(1):13054. doi: 10.1038/s41598-023-40228-z.	Ribeiro JM	Sci Rep	2023	10.1038/s41598-023-40228-z
phage_Argentina	Yes	Yes	37649799	No	Characterization of the flanking region of the Shiga toxin operon in Stx2a bacteriophages reveals a diversity of the NanS-p sialate O-acetylesterase gene	Pascal SB, Lorenzo R, Farías MVN, Rossen JWA, Lucchesi PMA, Krüger A.	AIMS Microbiol. 2023 Aug 2;9(3):570-590. doi: 10.3934/microbiol.2023030. eCollection 2023.	Pascal SB	AIMS Microbiol	2023	10.3934/microbiol.2023030
bacteriophage_Brazil	Yes	Yes	37716050	Yes	Newly isolated phages preying on Pseudomonas syringae pv. garcae: In vitro and ex vivo inactivation studies in coffee plant leafs	Silva EC, Rodrigues LMR, Vila MMDC, Balcão VM.	Enzyme Microb Technol. 2023 Dec;171:110325. doi: 10.1016/j.enzmictec.2023.110325. Epub 2023 Sep 12.	Silva EC	Enzyme Microb Technol	2023	10.1016/j.enzmictec.2023.110325
bacteriophage_Brazil	Yes	Yes	37741937	No	Genomic and proteomic characterization of vB_SauM-UFV_DC4, a novel Staphylococcus jumbo phage	da Silva JD, Melo LDR, Santos SB, Kropinski AM, Xisto MF, Dias RS, da Silva Paes I, Vieira MS, Soares JJF, Porcellato D, da Silva Duarte V, de Paula SO.	Appl Microbiol Biotechnol. 2023 Dec;107(23):7231-7250. doi: 10.1007/s00253-023-12743-6. Epub 2023 Sep 23.	da Silva JD	Appl Microbiol Biotechnol	2023	10.1007/s00253-023-12743-6
phage_Brazil	Yes	Yes	37766309	No	Progress on Phage Display Technology: Tailoring Antibodies for Cancer Immunotherapy	França RKA, Studart IC, Bezerra MRL, Pontes LQ, Barbosa AMA, Brigido MM, Furtado GP, Maranhão AQ.	Viruses. 2023 Sep 9;15(9):1903. doi: 10.3390/v15091903.	França RKA	Viruses	2023	10.3390/v15091903
bacteriophage_Brazil	Yes	Yes	37843806	No	Chemical-Biology and Metabolomics Studies in Phage-Host Interactions	Dantas R, Brocchi M, Pacheco Fill T.	Adv Exp Med Biol. 2023;1439:71-100. doi: 10.1007/978-3-031-41741-2_4.	Dantas R	Adv Exp Med Biol	2023	10.1007/978-3-031-41741-2_4
bacteriophage_Brazil	Yes	Yes	37879168	Yes	Development and characterization of a bacteriophage cocktail with high lytic efficacy against field-isolated Salmonella enterica	Aguilera M, Tobar-Calfucoy E, Rojas-Martínez V, Norambuena R, Serrano MJ, Cifuentes O, Zamudio MS, San Martín D, Lara P, Sabag A, Zabner M, Tichy D, Camejo P, León L, Pino M, Ulloa S, Rojas F, Pieringer C, Muster C, Castillo D, Ferreira N, Avendaño C, Canaval M, Pieringer H, Cifuentes P, Cifuentes Muñoz N.	Poult Sci. 2023 Dec;102(12):103125. doi: 10.1016/j.psj.2023.103125. Epub 2023 Sep 18.	Aguilera M	Poult Sci	2023	10.1016/j.psj.2023.103125
bacteriophage-Chile	Yes	Yes	37966603	No	Bacteriophage-Host Interactions and Coevolution	Álvarez-Espejo DM, Rivera D, Moreno-Switt AI.	Methods Mol Biol. 2024;2738:231-243. doi: 10.1007/978-1-0716-3549-0_15.	Álvarez-Espejo DM	Methods Mol Biol	2024	10.1007/978-1-0716-3549-0_15
bacteriophage_Brazil	Yes	Yes	37987261	No	Activity of Bacteriophage D29 Loaded on Nanoliposomes against Macrophages Infected with Mycobacterium tuberculosis	Silva APB, Roque-Borda CA, Carnero Canales CS, Duran Gleriani Primo LM, Silva IC, Ribeiro CM, Chorilli M, da Silva PB, Silva JL, Pavan FR.	Diseases. 2023 Oct 26;11(4):150. doi: 10.3390/diseases11040150.	Silva APB	Diseases	2023	10.3390/diseases11040150
bacteriophage-Chile	Yes	Yes	38063386	No	Isolation and characterization of novel plasmid-dependent phages infecting bacteria carrying diverse conjugative plasmids	Parra B, Cockx B, Lutz VT, Brøndsted L, Smets BF, Dechesne A.	Microbiol Spectr. 2024 Jan 11;12(1):e0253723. doi: 10.1128/spectrum.02537-23. Epub 2023 Dec 8.	Parra B	Microbiol Spectr	2024	10.1128/spectrum.02537-23
bacteriophage_Brazil	Yes	Yes	38139094	No	How Do Phages Disrupt the Structure of Enterococcus faecalis Biofilm?	Moryl M, Różalski A, de Figueiredo JAP, Palatyńska-Ulatowska A.	Int J Mol Sci. 2023 Dec 8;24(24):17260. doi: 10.3390/ijms242417260.	Moryl M	Int J Mol Sci	2023	10.3390/ijms242417260
phage_Brazil	Yes	Yes	38177171	No	Schistosoma mansoni vaccine candidates identified by unbiased phage display screening in self-cured rhesus macaques	Woellner-Santos D, Tahira AC, Malvezzi JVM, Mesel V, Morales-Vicente DA, Trentini MM, Marques-Neto LM, Matos IA, Kanno AI, Pereira ASA, Teixeira AAR, Giordano RJ, Leite LCC, Pereira CAB, DeMarco R, Amaral MS, Verjovski-Almeida S.	NPJ Vaccines. 2024 Jan 4;9(1):5. doi: 10.1038/s41541-023-00803-x.	Woellner-Santos D	NPJ Vaccines	2024	10.1038/s41541-023-00803-x
bacteriophage_Brazil	Yes	Yes	38225042	No	Ozone and photodynamic inactivation of norovirus surrogate bacteriophage MS2 in fresh Brazilian berries and surfaces	de Souza Grilo MM, Schaffner DW, Tavares da Silva R, Saraiva KLA, Carvalho RSF, Bovo F, de Souza Pedrosa GT, Magnani M.	Food Microbiol. 2024 May;119:104453. doi: 10.1016/j.fm.2023.104453. Epub 2023 Dec 19.	de Souza Grilo MM	Food Microbiol	2024	10.1016/j.fm.2023.104453
bacteriophage_Brazil	Yes	Yes	38244227	No	Analysis of CRISPR-Cas loci distribution in Xanthomonas citri and its possible control by the quorum sensing system	Martins PMM, Granato LM, Morgan T, Nalin JL, Takita MA, Alfenas-Zerbini P, de Souza AA.	FEMS Microbiol Lett. 2024 Jan 9;371:fnae005. doi: 10.1093/femsle/fnae005.	Martins PMM	FEMS Microbiol Lett	2024	10.1093/femsle/fnae005
bacteriophage_Brazil	Yes	Yes	38252058	Yes	Tailed bacteriophages (Caudoviricetes) dominate the microbiome of a diseased stingless bee	Caesar L, Haag KL.	Genet Mol Biol. 2024 Jan 19;46(3 Suppl 1):e20230120. doi: 10.1590/1678-4685-GMB-2023-0120. eCollection 2024.	Caesar L	Genet Mol Biol	2024	10.1590/1678-4685-GMB-2023-0120
bacteriophage_Brazil	Yes	Yes	38255005	Yes	Molecular Characterization and Genome Mechanical Features of Two Newly Isolated Polyvalent Bacteriophages Infecting Pseudomonas syringae pv. garcae	Silva EC, Quinde CA, Cieza B, Basu A, Vila MMDC, Balcão VM.	Genes (Basel). 2024 Jan 18;15(1):113. doi: 10.3390/genes15010113.	Silva EC	Genes (Basel)	2024	10.3390/genes15010113
bacteriophage_Argentina	Yes	Yes	38315107	Yes	Complete genome sequence of the Microbacterium foliorum bacteriophage Garey24	Migueletti MR, García Rey J, Micheloni J, Lomanto C, Martelli E, Sánchez G, Colombo JM, Vallecillo LM, Lamagni F, Giusti T, Acosta F, Villagrán F, Gvozdenovich M, Pricco Frakich A, Pianesi T, Tulin G, Mascali FC, Petitti TD, Torres Manno MA, Fusari CM, Buttigliero L, Giordana MF, Gramajo H, Diacovich L, Espariz M, Mussi MA.	Microbiol Resour Announc. 2024 Mar 12;13(3):e0121523. doi: 10.1128/mra.01215-23. Epub 2024 Feb 5.	Migueletti MR	Microbiol Resour Announc	2024	10.1128/mra.01215-23
bacteriophage-Ecuador	Yes	Yes	38427684	No	CRISPRals: A Web Database for Assessing the CRISPR Defense System in the Ralstonia solanacearum Species Complex to Avoid Phage Resistance	Motoche-Monar C, Andrade D, Pijal WD, Hidrobo F, Armas R, Sánchez-Real E, Rocha-Chauca G, Castillo JA.	Phytopathology. 2024 Jul;114(7):1462-1465. doi: 10.1094/PHYTO-01-24-0010-SC. Epub 2024 Jun 29.	Motoche-Monar C	Phytopathology	2024	10.1094/PHYTO-01-24-0010-SC
bacteriophage_Brazil	Yes	Yes	38447457	No	Phage formulations and delivery strategies: Unleashing the potential against antibiotic-resistant bacteria	Bolsan AC, Sampaio GV, Rodrigues HC, Silva De Souza S, Edwiges T, Celant De Prá M, Gabiatti NC.	Microbiol Res. 2024 May;282:127662. doi: 10.1016/j.micres.2024.127662. Epub 2024 Feb 21.	Bolsan AC	Microbiol Res	2024	10.1016/j.micres.2024.127662
bacteriophage_Brazil	Yes	Yes	38475362	Yes	An Edible Antibacterial Coating Integrating Lytic Bacteriophage Particles for the Potential Biocontrol of Salmonella enterica in Ripened Cheese	Vila MMDC, Cinto EC, Pereira AO, Baldo DÂ, Oliveira JM Jr, Balcão VM.	Polymers (Basel). 2024 Mar 2;16(5):680. doi: 10.3390/polym16050680.	Vila MMDC	Polymers (Basel)	2024	10.3390/polym16050680
phage_Brazil	Yes	Yes	38476939	No	Peptide selection via phage display to inhibit Leishmania-macrophage interactions	Verga JBM, Graminha MAS, Jacobs-Lorena M, Cha SJ.	Front Microbiol. 2024 Feb 27;15:1362252. doi: 10.3389/fmicb.2024.1362252. eCollection 2024.	Verga JBM	Front Microbiol	2024	10.3389/fmicb.2024.1362252
bacteriophage_South America	Yes	Yes	38547072	No	A phage-displayed disulfide constrained peptide discovery platform yields novel human plasma protein binders	Gao X, Kaluarachchi H, Zhang Y, Hwang S, Hannoush RN.	PLoS One. 2024 Mar 28;19(3):e0299804. doi: 10.1371/journal.pone.0299804. eCollection 2024.	Gao X	PLoS One	2024	10.1371/journal.pone.0299804
bacteriophage_Brazil	Yes	Yes	38554611	Yes	Wild-type lytic bacteriophages against Salmonella Heidelberg: Further characterization and effect of prophylactic therapy in broiler chickens	Vaz CSL, da Fonseca FN, Voss-Rech D, Morés MAZ, Coldebella A, Cantão ME.	Res Vet Sci. 2024 May;171:105247. doi: 10.1016/j.rvsc.2024.105247. Epub 2024 Mar 26.	Vaz CSL	Res Vet Sci	2024	10.1016/j.rvsc.2024.105247
bacteriophage_Brazil	Yes	Yes	38575625	No	Discovery and description of novel phage genomes from urban microbiomes sampled by the MetaSUB consortium	Flores VS, Amgarten DE, Iha BKV, Ryon KA, Danko D, Tierney BT, Mason C, da Silva AM, Setubal JC.	Sci Rep. 2024 Apr 4;14(1):7913. doi: 10.1038/s41598-024-58226-0.	Flores VS	Sci Rep	2024	10.1038/s41598-024-58226-0
bacteriophage-Chile	Yes	Yes	38655087	No	A bioinformatic approach to identify confirmed and probable CRISPR-Cas systems in the Acinetobacter calcoaceticus-Acinetobacter baumannii complex genomes	Mancilla-Rojano J, Flores V, Cevallos MA, Ochoa SA, Parra-Flores J, Arellano-Galindo J, Xicohtencatl-Cortes J, Cruz-Córdova A.	Front Microbiol. 2024 Apr 9;15:1335997. doi: 10.3389/fmicb.2024.1335997. eCollection 2024.	Mancilla-Rojano J	Front Microbiol	2024	10.3389/fmicb.2024.1335997
bacteriophage-Chile	Yes	Yes	38668240	Yes	Valp1, a Newly Identified Temperate Phage Facilitating Coexistence of Lysogenic and Non-Lysogenic Populations of Vibrio anguillarum	Arce M, Venegas G, Paez K, Latz S, Navarrete P, Caruffo M, Feijoo C, García K, Bastías R.	Pathogens. 2024 Mar 27;13(4):285. doi: 10.3390/pathogens13040285.	Arce M	Pathogens	2024	10.3390/pathogens13040285
phage_Brazil	Yes	Yes	38720446	No	Immunotherapy Combining Mimotopes Selected by Phage Display Plus Amphotericin B Is Effective for Treatment Against Visceral Leishmaniasis	Soyer TG, Bandeira Câmara RS, Pereira IAG, Ramos FF, de Jesus MM, Ludolf F, de Paula Costa G, Lage DP, de Freitas CS, Vale DL, Pimenta BL, Martins VT, Galdino AS, Chávez-Fumagalli MA, Roatt BM, de Sousa Vieira Tavares G, Coelho EAF.	Parasite Immunol. 2024 May;46(5):e13037. doi: 10.1111/pim.13037.	Soyer TG	Parasite Immunol	2024	10.1111/pim.13037
phage_Brazil	Yes	Yes	38729940	No	Publisher Correction: Discovery and description of novel phage genomes from urban microbiomes sampled by the MetaSUB consortium	Flores VS, Amgarten DE, Iha BKV, Ryon KA, Danko D, Tierney BT, Mason C, da Silva AM, Setubal JC.	Sci Rep. 2024 May 10;14(1):10731. doi: 10.1038/s41598-024-60777-1.	Flores VS	Sci Rep	2024	10.1038/s41598-024-60777-1
bacteriophage_Brazil	Yes	Yes	38739436	No	Combined effect of SAR-endolysin LysKpV475 with polymyxin B and Salmonella bacteriophage phSE-5	Gontijo M, Pereira Teles M, Martins Correia H, Pérez Jorge G, Rodrigues Santos Goes IC, Fasabi Flores AJ, Braz M, de Moraes Ceseti L, Zonzini Ramos P, Rosa E Silva I, Pereira Vidigal PM, Kobarg J, Miguez Couñago R, Alvarez-Martinez CE, Pereira C, Freire CSR, Almeida A, Brocchi M.	Microbiology (Reading). 2024 May;170(5):001462. doi: 10.1099/mic.0.001462.	Gontijo M	Microbiology (Reading)	2024	10.1099/mic.0.001462
bacteriophage-Chile	Yes	Yes	38792735	Yes	Lysin and Lytic Phages Reduce Vibrio Counts in Live Feed and Fish Larvae	Romero J, Blas-Chumacero S, Urzúa V, Villasante A, Opazo R, Gajardo F, Miranda CD, Rojas R.	Microorganisms. 2024 Apr 30;12(5):904. doi: 10.3390/microorganisms12050904.	Romero J	Microorganisms	2024	10.3390/microorganisms12050904
bacteriophage_Brazil	Yes	Yes	38819567	No	Comparative Analyses of Bacteriophage Genomes	Rossi FPN, Flores VS, Uceda-Campos G, Amgarten DE, Setubal JC, da Silva AM.	Methods Mol Biol. 2024;2802:427-453. doi: 10.1007/978-1-0716-3838-5_14.	Rossi FPN	Methods Mol Biol	2024	10.1007/978-1-0716-3838-5_14
bacteriophage_Brazil	Yes	Yes	38908799	Yes	Exploring the historical roots, advantages and efficacy of phage therapy in plant diseases management	Haq IU, Rahim K, Paker NP.	Plant Sci. 2024 Sep;346:112164. doi: 10.1016/j.plantsci.2024.112164. Epub 2024 Jun 20.	Haq IU	Plant Sci	2024	10.1016/j.plantsci.2024.112164
bacteriophage-Chile	Yes	Yes	38935220	No	Characterization and Abundance of Plasmid-Dependent Alphatectivirus Bacteriophages	Parra B, Lutz VT, Brøndsted L, Carmona JL, Palomo A, Nesme J, Van Hung Le V, Smets BF, Dechesne A.	Microb Ecol. 2024 Jun 27;87(1):85. doi: 10.1007/s00248-024-02401-3.	Parra B	Microb Ecol	2024	10.1007/s00248-024-02401-3
bacteriophage_Brazil	Yes	Yes	38985354	Yes	A new standardization for the use of chicken embryo: selection of target from the phage display library and infection	de Souza JB, Sommerfeld S, Almeida-Souza HO, Vaz ER, Bastos LM, Santos FAA, Rodrigues AC, Medeiros-Ronchi AA, Goulart LR, Fonseca BB.	Appl Microbiol Biotechnol. 2024 Jul 10;108(1):412. doi: 10.1007/s00253-024-13227-x.	de Souza JB	Appl Microbiol Biotechnol	2024	10.1007/s00253-024-13227-x
bacteriophage_Brazil	Yes	Yes	39013607	Yes	Assessment of crAssphage as a biological variable for SARS-CoV-2 data normalization in wastewater surveillance	Ribeiro AVC, Mannarino CF, Novo SPC, Prado T, Lermontov A, de Paula BB, Fumian TM, Miagostovich MP.	J Appl Microbiol. 2024 Jul 2;135(7):lxae177. doi: 10.1093/jambio/lxae177.	Ribeiro AVC	J Appl Microbiol	2024	10.1093/jambio/lxae177
bacteriophage_Brazil	Yes	Yes	39132840	No	Gene content, phage cycle regulation model and prophage inactivation disclosed by prophage genomics in the Helicobacter pylori Genome Project	Vale FF, Roberts RJ, Kobayashi I, Camargo MC, Rabkin CS; HpGP Research Network.	Gut Microbes. 2024 Jan-Dec;16(1):2379440. doi: 10.1080/19490976.2024.2379440. Epub 2024 Aug 12.	Vale FF	Gut Microbes	2024	10.1080/19490976.2024.2379440
phage_Argentina	Yes	Yes	39297635	Yes	Nine Rhizobium phage genomes recovered from wastewater in Tempe, AZ, October 2019-March 2020	Bermudez-Rivera B, Hampton B, Wheeler C, Vargas J, Swaminathan S, Driver EM, Halden RU, Varsani A, Scotch M, Faleye TOC.	Microbiol Resour Announc. 2024 Oct 10;13(10):e0068024. doi: 10.1128/mra.00680-24. Epub 2024 Sep 19.	Bermudez-Rivera B	Microbiol Resour Announc	2024	10.1128/mra.00680-24
bacteriophage_Brazil	Yes	Yes	39328515	Yes	Two marine sulfur-reducing bacteria co-culture is essential for productive infection by a T4-like Escherichia coli-infecting phage	Santos AJDC, Dias RS, Silva JD, Sousa MP, Clarindo WR, Silva CCD, de Paula SO.	Heliyon. 2024 Sep 14;10(18):e37934. doi: 10.1016/j.heliyon.2024.e37934. eCollection 2024 Sep 30.	Santos AJDC	Heliyon	2024	10.1016/j.heliyon.2024.e37934
bacteriophage-Chile	Yes	Yes	39339906	Yes	Evaluation of Different Formulations on the Viability of Phages for Use in Agriculture	León M, Araya J, Nuñez M, Arce M, Guzmán F, Yáñez C, Besoain X, Bastías R.	Viruses. 2024 Sep 7;16(9):1430. doi: 10.3390/v16091430.	León M	Viruses	2024	10.3390/v16091430
bacteriophage-Colombia	Yes	Yes	39372358	Yes	SalmoFree(®) Phage Additive Proves Its Safety for Laying Hens	Hernández Villamizar S, Bonilla JA, Jaramillo ÁH, Piñeros R, Ripoll A, Fonseca L, Riveros K, Vives MJ, Barato P, Clavijo V.	Phage (New Rochelle). 2024 Sep 16;5(3):143-152. doi: 10.1089/phage.2024.0010. eCollection 2024 Sep.	Hernández Villamizar S	Phage (New Rochelle)	2024	10.1089/phage.2024.0010
bacteriophage_Brazil	Yes	Yes	39375020	Yes	Simple Porifera holobiont reveals complex interactions between the host, an archaeon, a bacterium, and a phage	Garritano AN, Zhang Z, Jia Y, Allen MA, Hill LJ, Kuzhiumparambil U, Hinkley C, Raina JB, Peixoto RS, Thomas T.	ISME J. 2024 Jan 8;18(1):wrae197. doi: 10.1093/ismejo/wrae197.	Garritano AN	ISME J	2024	10.1093/ismejo/wrae197
bacteriophage_Argentina	Yes	Yes	39418095	No	Revisiting typing systems for group B Streptococcus prophages: an application in prophage detection and classification in group B Streptococcus isolates from Argentina	Kovacec V, Di Gregorio S, Pajon M, Crestani C, Poklepovich T, Campos J, Basit Khan U, Bentley SD, Jamrozy D, Mollerach M, Bonofiglio L.	Microb Genom. 2024 Oct;10(10):001297. doi: 10.1099/mgen.0.001297.	Kovacec V	Microb Genom	2024	10.1099/mgen.0.001297
bacteriophage_Brazil	Yes	Yes	39437437	Yes	Somatic coliphages as bioindicators of contamination in Lake Guamuez, Colombia	Pantoja-España MA, Gómez MC, Molano EPL, Insuasty RM, Ibarguen-Mondragón E, Martínez MAM, Guerrero-Ceballos DL, Arrieta JDG, García JCP, Izquierdo PHF, Troya AH, Mena-Huertas SJ, Taniwaki NN, Namiyama GM, Burbano-Rosero EM.	Can J Microbiol. 2025 Jan 1;71:1-14. doi: 10.1139/cjm-2023-0147. Epub 2024 Oct 22.	Pantoja-España MA	Can J Microbiol	2025	10.1139/cjm-2023-0147
phage_Brazil	Yes	Yes	39442694	No	Dehydrin Client Proteins Identified Using Phage Display Affinity Selected Libraries Processed With Paired-End Phage Sequencing	Unêda-Trevisoli SH, Dirk LMA, Carlos Bezerra Pereira FE, Chakrabarti M, Hao G, Campbell JM, Bassetti Nayakwadi SD, Morrison A, Joshi S, Perry SE, Sharma V, Mensah C, Willard B, de Lorenzo L, Afroza B, Hunt AG, Kawashima T, Vaillancourt L, Pinheiro DG, Downie AB.	Mol Cell Proteomics. 2024 Dec;23(12):100867. doi: 10.1016/j.mcpro.2024.100867. Epub 2024 Oct 21.	Unêda-Trevisoli SH	Mol Cell Proteomics	2024	10.1016/j.mcpro.2024.100867
bacteriophage_Brazil	Yes	Yes	39448155	No	SARS-CoV-2 surrogate bacteriophage φ6 cross-contamination between fruits and gloves, survival on discarded gloves and inactivation by photodynamic treatment	Tavares da Silva R, José Dos Santos Franco A, Mayara de Souza Grilo M, Lima A, Alcântara Saraiva KL, de Siqueira Ferraz Carvalho R, Targino de Souza Pedrosa G, Schaffner DW, Magnani M.	Food Microbiol. 2025 Jan;125:104645. doi: 10.1016/j.fm.2024.104645. Epub 2024 Sep 19.	Tavares da Silva R	Food Microbiol	2025	10.1016/j.fm.2024.104645
bacteriophage_Brazil	Yes	Yes	39454580	No	The liquid lectin array detects compositional glycocalyx differences using multivalent DNA-encoded lectins on phage	Lima GM, Jame-Chenarboo Z, Sojitra M, Sarkar S, Carpenter EJ, Yang CY, Schmidt E, Lai J, Atrazhev A, Yazdan D, Peng C, Volker EA, Ho R, Monteiro G, Lai R, Mahal LK, Macauley MS, Derda R.	Cell Chem Biol. 2024 Nov 21;31(11):1986-2001.e9. doi: 10.1016/j.chembiol.2024.09.010. Epub 2024 Oct 24.	Lima GM	Cell Chem Biol	2024	10.1016/j.chembiol.2024.09.010
bacteriophage_Brazil	Yes	Yes	39470273	No	Phages ZC01 and ZC03 require type-IV pilus for Pseudomonas aeruginosa infection and have a potential for therapeutic applications	Martins LF, Dos Santos Junior AP, Nicastro GG, Scheunemann G, Angeli CB, Rossi FPN, Quaggio RB, Palmisano G, Sgro GG, Ishida K, Baldini RL, da Silva AM.	Microbiol Spectr. 2024 Oct 29;12(12):e0152724. doi: 10.1128/spectrum.01527-24. Online ahead of print.	Martins LF	Microbiol Spectr	2024	10.1128/spectrum.01527-24
bacteriophage_Brazil	Yes	Yes	39530158	No	The synergistic effect between phages and Ceftolozane/Tazobactam in Pseudomonas aeruginosa endotracheal tube biofilm	Oliveira VC, Soler-Comas A, Rocha ACSD, Silva-Lovato CH, Watanabe E, Torres A, Fernández-Barat L.	Emerg Microbes Infect. 2024 Dec;13(1):2420737. doi: 10.1080/22221751.2024.2420737. Epub 2024 Nov 17.	Oliveira VC	Emerg Microbes Infect	2024	10.1080/22221751.2024.2420737
phage_chile	Yes	Yes	39618311	No	Selection of LRP1 ligand phage-displayed single domain antibody that transmigrates BBB	Manrique-Suárez V, Mangui Catota BA, Camacho Casanova F, Jara Mendoza NA, Contreras Vera MA, Maura Pérez R, Reyes López F, Toledo Alonso R, Castro Henriquez PI, Sánchez Ramos O.	J Drug Target. 2025 Apr;33(4):546-555. doi: 10.1080/1061186X.2024.2434908. Epub 2024 Dec 2.	Manrique-Suárez V	J Drug Target	2025	10.1080/1061186X.2024.2434908
bacteriophage_Brazil	Yes	Yes	39622479	Yes	Evaluation and characterization of lytic phages and their recombinant endolysins for control of Staphylococcus aureus aiming to mitigate bovine mastitis	Pereira HP, Arcuri EF, Oliveira FR, Carvalho CV, Honório NTBS, Gaspar EB, Faza DRLR, Domingues R, Borges CAV, Souza GN, Lange CC, Martins MF.	Microb Pathog. 2025 Feb;199:107188. doi: 10.1016/j.micpath.2024.107188. Epub 2024 Nov 30.	Pereira HP	Microb Pathog	2025	10.1016/j.micpath.2024.107188
phage_Brazil	Yes	Yes	39691801	Yes	Genome sequencing of Escherichia coli phage UFJF_EcSW4 reveals a novel lytic Kayfunavirus species	Vidigal PMP, Hungaro HM.	3 Biotech. 2025 Jan;15(1):10. doi: 10.1007/s13205-024-04172-7. Epub 2024 Dec 15.	Vidigal PMP	3 Biotech	2025	10.1007/s13205-024-04172-7
phage_Brazil	Yes	Yes	39700746	Yes	Potential of a newly isolated lytic bacteriophage to control Pseudomonas coronafaciens pv. garcae in coffee plants: Molecular characterization with in vitro and ex vivo experiments	Mota LC, Silva EC, Quinde CA, Cieza B, Basu A, Rodrigues LMR, Vila MMDC, Balcão VM.	Enzyme Microb Technol. 2025 Mar;184:110573. doi: 10.1016/j.enzmictec.2024.110573. Epub 2024 Dec 15.	Mota LC	Enzyme Microb Technol	2025	10.1016/j.enzmictec.2024.110573
bacteriophage_Brazil	Yes	Yes	39706671	Yes	Control of coffee canker associated with Pseudomonas coronafaciens pv. garcae using a cocktail integrating two virulent polyvalent bacteriophages encapsulated in nanoparticles: in planta studies	Silva EC, Rodrigues LMR, Destefano SAL, Guerreiro Filho O, Braghini MT, Baldo DÂ, Oliveira JM Jr, Vila MMDC, Balcão VM.	J Appl Microbiol. 2025 Jan 6;136(1):lxae310. doi: 10.1093/jambio/lxae310.	Silva EC	J Appl Microbiol	2025	10.1093/jambio/lxae310
phage_Argentina	Yes	Yes	39707688	No	Easy-Curing and pH-Regulated CRISPR-Cas9 Plasmids for Gene Editing and Plasmid Curing in Lactococcus cremoris	Garay-Novillo JN, Ruiz-Masó JÁ, Del Solar G, Barra JL.	Microb Biotechnol. 2024 Dec;17(12):e70060. doi: 10.1111/1751-7915.70060.	Garay-Novillo JN	Microb Biotechnol	2024	10.1111/1751-7915.70060
bacteriophage-Colombia	Yes	Yes	39717270	No	High activity and specificity of bacteriophage cocktails against carbapenem-resistant Klebsiella pneumoniae belonging to the high-risk clones CG258 and ST307	Tellez-Carrasquilla S, Salazar-Ospina L, Jiménez JN.	Front Microbiol. 2024 Dec 9;15:1502593. doi: 10.3389/fmicb.2024.1502593. eCollection 2024.	Tellez-Carrasquilla S	Front Microbiol	2024	10.3389/fmicb.2024.1502593
bacteriophage_Brazil	Yes	Yes	39762450	No	Mucosal-adapted bacteriophages as a preventive strategy for a lethal Pseudomonas aeruginosa challenge in mice	Coelho LFL, de Souza Terceti M, Neto SPL, Amaral RP, Dos Santos ALC, Gozzi WP, de Carvalho BA, da Cunha GA, Durante MFR, Sanchietta L, Marangoni GS, Gabriel MLC, Malaquias LCC, Celis ELH, de Souza Apolinário G, Araujo Junior JP, de Oliveira CE, Queiroz VF, Magno de Freitas Almeida G.	Commun Biol. 2025 Jan 6;8(1):13. doi: 10.1038/s42003-024-07269-0.	Coelho LFL	Commun Biol	2025	10.1038/s42003-024-07269-0
bacteriophage-Chile	Yes	Yes	39766574	No	Unveiling Hidden Allies: In Silico Discovery of Prophages in Tenacibaculum Species	Ramírez C, Romero J.	Antibiotics (Basel). 2024 Dec 5;13(12):1184. doi: 10.3390/antibiotics13121184.	Ramírez C	Antibiotics (Basel)	2024	10.3390/antibiotics13121184
bacteriophage-Chile	Yes	Yes	39770458	Yes	Isolation and Characterization of Lytic Bacteriophages Capable of Infecting Diverse Multidrug-Resistant Strains of Pseudomonas aeruginosa: PaCCP1 and PaCCP2	Parra B, Sandoval M, Arriagada V, Amsteins L, Aguayo C, Opazo-Capurro A, Dechesne A, González-Rocha G.	Pharmaceuticals (Basel). 2024 Nov 30;17(12):1616. doi: 10.3390/ph17121616.	Parra B	Pharmaceuticals (Basel)	2024	10.3390/ph17121616
phage_Brazil	Yes	Yes	39770726	Yes	Combined Effects of the Pijolavirus UFJF_PfSW6 Phage and Sodium Hypochlorite for Reducing Pseudomonas fluorescens Biofilm	Mendes MB, Vidigal PMP, Soto Lopez ME, Hungaro HM.	Microorganisms. 2024 Dec 7;12(12):2523. doi: 10.3390/microorganisms12122523.	Mendes MB	Microorganisms	2024	10.3390/microorganisms12122523
bacteriophage-Colombia	Yes	Yes	39935639	No	Geographic variation in abundance and diversity of Acinetobacter baumannii Vieuvirus bacteriophages	Arellano-Maciel D, Hurtado-Ramírez JM, Camelo-Valera LC, Castillo-Ramírez S, Reyes A, López-Leal G.	Front Microbiol. 2025 Jan 28;16:1522711. doi: 10.3389/fmicb.2025.1522711. eCollection 2025.	Arellano-Maciel D	Front Microbiol	2025	10.3389/fmicb.2025.1522711
bacteriophage_Uruguay	Yes	Yes	39995444	No	Antibacterial activity and impact on keratinocyte cell growth of Cutibacterium acnes bacteriophages in a Cutibacterium acnes IA(1)- colonized keratinocyte model	Farfán-Esquivel JC, Gutiérrez MV, Ondo-Méndez A, González JM, Vives-Flórez MJ.	Curr Res Microb Sci. 2025 Jan 30;8:100356. doi: 10.1016/j.crmicr.2025.100356. eCollection 2025.	Farfán-Esquivel JC	Curr Res Microb Sci	2025	10.1016/j.crmicr.2025.100356
phage_chile	Yes	Yes	40045942	Yes	Identification and Characterization of Salmonella Phages and Absence of Salmonella Strains from Three Different Study Areas of Cattle Livestock	Rivera D, Allel K, Salazar C, Hamilton-West C, Dueñas F, Hervé LP, Moreno-Switt AI.	Phage (New Rochelle). 2024 Dec 18;5(4):241-252. doi: 10.1089/phage.2023.0048. eCollection 2024 Dec.	Rivera D	Phage (New Rochelle)	2024	10.1089/phage.2023.0048
bacteriophage_Brazil	Yes	Yes	40066361	No	There and turn back again: the application of phage serine integrases in eukaryotic systems	Sales TT, de Oliveira MA, Florentino LH, Lima RN, Rech E.	Front Bioeng Biotechnol. 2025 Feb 24;13:1478413. doi: 10.3389/fbioe.2025.1478413. eCollection 2025.	Sales TT	Front Bioeng Biotechnol	2025	10.3389/fbioe.2025.1478413
phage_Brazil	Yes	Yes	40113632	No	Molecular epidemiological study of Pseudomonas aeruginosa strains isolated from hospitals in Brazil by MLST and CRISPR/Cas system analysis	Xavier KVM, de Oliveira Luz AC, Silva-Junior JW, de Melo BST, de Aragão Batista MV, de Albuquerque Silva AM, de Queiroz Balbino V, Leal-Balbino TC.	Mol Genet Genomics. 2025 Mar 20;300(1):33. doi: 10.1007/s00438-025-02239-5.	Xavier KVM	Mol Genet Genomics	2025	10.1007/s00438-025-02239-5
bacteriophage_Brazil	Yes	Yes	40126658	Yes	Description of two novel bacteriophages of the class Caudoviricetes that infect Ralstonia solanacearum and Ralstonia pseudosolanacearum	Januário BD, de Rezende RR, Morgan T, Alfenas-Zerbini P.	Arch Virol. 2025 Mar 24;170(5):86. doi: 10.1007/s00705-025-06271-z.	Januário BD	Arch Virol	2025	10.1007/s00705-025-06271-z
bacteriophage_Brazil	Yes	Yes	40142556	Yes	Characterization of Newly Isolated Rosenblumvirus Phage Infecting Staphylococcus aureus from Different Sources	Cunha PC, de Souza PS, Rosseto AJD, Rodrigues IR, Dias RS, da Silva Duarte V, Porcellato D, da Silva CC, de Paula SO.	Microorganisms. 2025 Mar 15;13(3):664. doi: 10.3390/microorganisms13030664.	Cunha PC	Microorganisms	2025	10.3390/microorganisms13030664
bacteriophage_Brazil	Yes	Yes	40168783	Yes	Development of a bacteriophage cocktail with high specificity against high-risk avian pathogenic Escherichia coli	Norambuena R, Rojas-Martínez V, Tobar-Calfucoy E, Aguilera M, Sabag A, Zamudio MS, Lara P, Martín DS, Zabner M, Tichy D, Camejo P, Rojas F, León L, Pino M, Mora P, Ulloa S, Cifuentes P, Pieringer H, Muñoz NC.	Poult Sci. 2025 Jun;104(6):105038. doi: 10.1016/j.psj.2025.105038. Epub 2025 Mar 18.	Norambuena R	Poult Sci	2025	10.1016/j.psj.2025.105038
bacteriophage-Peru	Yes	Yes	40202337	No	In vivo evaluation of phage therapy against Klebsiella pneumoniae using the Galleria mellonella model and molecular characterization of a novel Drulisvirus phage species	Quispe-Villegas G, Alcántara-Lozano GI, Cuicapuza D, Laureano R, Ayzanoa B, Tsukayama P, Tamariz J.	Microbiol Spectr. 2025 Apr 9;13(5):e0114524. doi: 10.1128/spectrum.01145-24. Online ahead of print.	Quispe-Villegas G	Microbiol Spectr	2025	10.1128/spectrum.01145-24
bacteriophage_Argentina	Yes	Yes	40266661	No	Genomic characterization of group B Streptococcus from Argentina: insights into prophage diversity, virulence factors and antibiotic resistance genes	Kovacec V, Di Gregorio S, Pajon M, Khan UB, Poklepovich T, Campos J, Crestani C, Bentley SD, Jamrozy D, Mollerach M, Bonofiglio L.	Microb Genom. 2025 Apr;11(4):001399. doi: 10.1099/mgen.0.001399.	Kovacec V	Microb Genom	2025	10.1099/mgen.0.001399
bacteriophage_Brazil	Yes	Yes	40277368	Yes	CrAssphage distribution analysis in an Amazonian river based on metagenomic sequencing data and georeferencing	Martins DT, Alegria OVC, Dantas CWD, De Los Santos EFF, Pontes PRM, Cavalcante RBL, Ramos RTJ.	Appl Environ Microbiol. 2025 May 21;91(5):e0147024. doi: 10.1128/aem.01470-24. Epub 2025 Apr 25.	Martins DT	Appl Environ Microbiol	2025	10.1128/aem.01470-24
bacteriophage_Argentina	Yes	Yes	40284916	Yes	Evaluation of Food-Grade Additives on the Viability of Ten Shigella flexneri Phages in Food to Improve Safety in Agricultural Products	Tomat D, Casabonne C, Aquili V, Quiberoni A.	Viruses. 2025 Mar 26;17(4):474. doi: 10.3390/v17040474.	Tomat D	Viruses	2025	10.3390/v17040474
bacteriophage_Brazil	Yes	Yes	40359157	Yes	From farm effluent to biotechnological potential: pGLS, a novel and resilient temperate bacteriophage with synergistic activity and broad antibiofilm properties against Staphylococcus and Mammaliicoccus	Viana VEL, Ahmad F, Martuchelle SS, Estanislau SA, Rasheed N, Laport MS, Pereira MF, Giambiagi-deMarval M, Rossi CC.	J Appl Microbiol. 2025 May 2;136(5):lxaf118. doi: 10.1093/jambio/lxaf118.	Viana VEL	J Appl Microbiol	2025	10.1093/jambio/lxaf118
bacteriophage_Argentina	Yes	Yes	40398171	No	Kinetic modeling of dairy phages inactivation under UV-C irradiation	Jacob MF, Quiberoni ADL, Ballari MLM, Briggiler Marcó M.	Sci Total Environ. 2025 Jun 25;983:179664. doi: 10.1016/j.scitotenv.2025.179664. Epub 2025 May 20.	Jacob MF	Sci Total Environ	2025	10.1016/j.scitotenv.2025.179664
bacteriophage_food_South America	Yes	Yes	40401929	No	Physicochemical, genomic, and phenotypic characterization of Escherichia phage BME3	Toaquiza-Vilca B, Quito-Avila D, Maldonado-Alvarado P, Ruiz-Barzola O, Debut A, Montiel M.	Microbiol Spectr. 2025 Jul;13(7):e0130124. doi: 10.1128/spectrum.01301-24. Epub 2025 May 22.	Toaquiza-Vilca B	Microbiol Spectr	2025	10.1128/spectrum.01301-24
bacteriophage-Colombia	Yes	Yes	40463234	No	Large-Scale Genomic Analysis of CpG-Mediated Immunogenicity in Bacteriophages and a Novel Predictive Risk Index	Kharrat L, Garcia-Botero CA, Ingersoll W, Luong T, Reyes A, Roach DR.	bioRxiv [Preprint]. 2025 May 16:2025.05.15.652987. doi: 10.1101/2025.05.15.652987.	Kharrat L	bioRxiv	2025	10.1101/2025.05.15.652987
phage_Brazil	Yes	Yes	40532778	No	Screening inhibitory peptides against sphingomyelinase D from the livestock tick Rhipicephalus microplus using phage display technology	Silva FAA, Costa GCA, Torquato RJS, Juliano MA, Tanaka AS.	Biochimie. 2025 Sep;236:45-53. doi: 10.1016/j.biochi.2025.06.009. Epub 2025 Jun 16.	Silva FAA	Biochimie	2025	10.1016/j.biochi.2025.06.009
bacteriophage-Chile	Yes	Yes	40558148	Yes	Know Your Enemy: Piscirickettsia salmonis and Phage Interactions Using an In Silico Perspective	Ramírez C, Romero J.	Antibiotics (Basel). 2025 May 30;14(6):558. doi: 10.3390/antibiotics14060558.	Ramírez C	Antibiotics (Basel)	2025	10.3390/antibiotics14060558
bacteriophage_Brazil	Yes	Yes	40565548	No	Diversity and Role of Prophages in Pseudomonas aeruginosa: Resistance Genes and Bacterial Interactions	Xavier KVM, Silva AMA, Luz ACO, da Silva FSC, de Melo BST, Pitta JLLP, Leal-Balbino TC.	Genes (Basel). 2025 May 29;16(6):656. doi: 10.3390/genes16060656.	Xavier KVM	Genes (Basel)	2025	10.3390/genes16060656
bacteriophage_Argentina	Yes	Yes	40651636	Yes	Phage PL-1 endolysin and osmotic stress as tools to enhance heterologous protein display in lactic acid bacteria platforms	Gordillo TB, Jastrebow IG, De Rossi MC, Da Silva Lima CH, Bockor SS, Allievi MC, Do Porto DF, Palomino MM.	Int J Biol Macromol. 2025 Aug;320(Pt 3):145886. doi: 10.1016/j.ijbiomac.2025.145886. Epub 2025 Jul 10.	Gordillo TB	Int J Biol Macromol	2025	10.1016/j.ijbiomac.2025.145886
bacteriophage_Brazil	Yes	Yes	40731165	Yes	Discovery of phage CSF, a novel generalist bacteriophage targeting multidrug-resistant and potentially pathogenic Staphylococcus spp. and Mammaliicoccus spp	Ahmad F, Viana VEL, de Rezende RR, Martuchelle SS, Cabral AS, Andrade-Oliveira AL, Carvalho IM, de Almada Estanislau S, Rasheed N, Zerbini PA, Pereira MF, Giambiagi-deMarval M, Rossi CC.	Arch Virol. 2025 Jul 29;170(8):188. doi: 10.1007/s00705-025-06370-x.	Ahmad F	Arch Virol	2025	10.1007/s00705-025-06370-x
bacteriophage_Brazil	Yes	Yes	40733628	Yes	CrAssphage as a Human Enteric Viral Contamination Bioindicator in Marketed Bivalve Mollusks	Negreiros IR, Dos Santos NL, de Paula BB, Figueiredo BL, Brandão MLL, Leite JPG, Miagostovich MP, Cantelli CP.	Viruses. 2025 Jul 18;17(7):1012. doi: 10.3390/v17071012.	Negreiros IR	Viruses	2025	10.3390/v17071012
bacteriophage_Brazil	Yes	Yes	40765502	Yes	Disinfectant-Based and Chlorinated Water Inactivation of Wild-Type Salmonella enterica Bacteriophages	Vaz CSL, Voss-Rech D, da Fonseca FN, Coldebella A.	Foodborne Pathog Dis. 2025 Aug 5. doi: 10.1177/15353141251366377. Online ahead of print.	Vaz CSL	Foodborne Pathog Dis	2025	10.1177/15353141251366377
bacteriophage_Brazil	Yes	Yes	40781777	No	The potential of bacteriophages in treating multidrug-resistant ESKAPE pathogen infections	Faccin ID, Hellen de Almeida de Souza G, Vicente JCP, da Silva Damaceno N, Vitória de Oliveira Perez E, Martins W, Gales AC, Simionatto S.	Expert Opin Ther Pat. 2025 Sep;35(9):983-999. doi: 10.1080/13543776.2025.2545784. Epub 2025 Aug 17.	Faccin ID	Expert Opin Ther Pat	2025	10.1080/13543776.2025.2545784
bacteriophage_South America	Yes	Yes	40812135	Yes	Improving health and productivity in laying hens with the phage cocktail SalmoFree®	Hernández-Villamizar S, Bonilla JA, García-Vega AS, Arevalo-Mayorga S, Castrillo D, Medina VA, Triviño-García ES, Romero N, Piñeros R, Fonseca L, Donado P, Vives MJ, Barato P, Clavijo V.	Poult Sci. 2025 Nov;104(11):105638. doi: 10.1016/j.psj.2025.105638. Epub 2025 Aug 6.	Hernández-Villamizar S	Poult Sci	2025	10.1016/j.psj.2025.105638
bacteriophage_Brazil	Yes	Yes	40823833	Yes	Rapid, low-cost colorimetric detection of Salmonella Typhi bacteriophages for environmental surveillance	da Silva KE, Yokoyama T, Naga SR, Maharjan M, Pereira Dos Santos PC, Fisher KN, Coulibaly JT, Yang MZ, Nelson EJ, Charles RC, Shafer K, Igiraneza B-L, Yusuf S, Mulder E, Neuzil K, Bogoch II, Shrestha R, Tamrakar D, Andrews JR.	mBio. 2025 Sep 10;16(9):e0196325. doi: 10.1128/mbio.01963-25. Epub 2025 Aug 18.	da Silva KE	mBio	2025	10.1128/mbio.01963-25
phage_Brazil	Yes	Yes	40832181	No	A prevalent huge phage clade in human and animal gut microbiomes	Chen L, Camargo AP, Qin Y, Koonin EV, Wang H, Zou Y, Duan Y, Li H.	bioRxiv [Preprint]. 2025 Aug 11:2025.08.10.669567. doi: 10.1101/2025.08.10.669567.	Chen L	bioRxiv	2025	10.1101/2025.08.10.669567
phage_Brazil	Yes	Yes	40872511	No	Combating Antimicrobial Resistance: Innovative Strategies Using Peptides, Nanotechnology, Phages, Quorum Sensing Interference, and CRISPR-Cas Systems	Jacobowski AC, Boleti APA, Cruz MV, Santos KFDP, de Andrade LRM, Frihling BEF, Migliolo L, Paiva PMG, Teodoro PE, Teodoro LPR, Macedo MLR.	Pharmaceuticals (Basel). 2025 Jul 27;18(8):1119. doi: 10.3390/ph18081119.	Jacobowski AC	Pharmaceuticals (Basel)	2025	10.3390/ph18081119
phage_Brazil	Yes	Yes	40894065	No	A prevalent huge phage clade in human and animal gut microbiomes	Chen L, Camargo AP, Qin Y, Koonin EV, Wang H, Zou Y, Duan Y, Li H.	Res Sq [Preprint]. 2025 Aug 19:rs.3.rs-7356405. doi: 10.21203/rs.3.rs-7356405/v1.	Chen L	Res Sq	2025	10.21203/rs.3.rs-7356405/v1
bacteriophage_Argentina	Yes	Yes	40965595	No	Effects of a novel Paraburkholderia phage IPK on the phenanthrene degradation efficiency of the PAH-degrading strain Paraburkholderia caledonica Bk	Nieto EE, Ghanem N, Cammarata RV, Borim Corrêa F, Coppotelli BM, Chatzinotas A.	Biodegradation. 2025 Sep 18;36(5):86. doi: 10.1007/s10532-025-10181-x.	Nieto EE	Biodegradation	2025	10.1007/s10532-025-10181-x
bacteriophage_Uruguay	Yes	Yes	40973790	Yes	Phages with a broad host range are common across ecosystems	Bignaud A, Conti DE, Thierry A, Serizay J, Labadie K, Poulain J, Cheny O, Colón-González M, Debarbieux L, Guerrero-Osornio M, Helaine S, Hill P, Le Tinier G, Millot GA, Morales L, Parada A, Riera N, Iraola G, Koszul R, Marbouty M.	Nat Microbiol. 2025 Oct;10(10):2537-2549. doi: 10.1038/s41564-025-02108-2. Epub 2025 Sep 19.	Bignaud A	Nat Microbiol	2025	10.1038/s41564-025-02108-2
bacteriophage-Chile	Yes	Yes	41148715	Yes	Bacteriophages Biocontrol of Kiwifruit Bacterial Canker Caused by Pseudomonas syringae pv. actinidiae (Psa) in Two Seasons Under Field Conditions	Sanhueza P, Riquelme N, Leon M, Morales JG, Prince C, Flores MF, Yañez C, Cuneo IF, Bastías R, Besoain X.	Antibiotics (Basel). 2025 Oct 14;14(10):1023. doi: 10.3390/antibiotics14101023.	Sanhueza P	Antibiotics (Basel)	2025	10.3390/antibiotics14101023
bacteriophage-Colombia	Yes	Yes	41156655	No	Bioinformatic Identification of CRISPR-Cas Systems in Leptospira Genus: An Update on Their Distribution Across 77 Species	Peláez Sánchez RG, González Restrepo J, Pineda S, Cuartas-López AM, Martínez Garro JM, Torres-Castro M, Urrego R, López-Rojas LE, Salazar Florez JE, Monroy FP.	Pathogens. 2025 Oct 16;14(10):1044. doi: 10.3390/pathogens14101044.	Peláez Sánchez RG	Pathogens	2025	10.3390/pathogens14101044
bacteriophage-Chile	Yes	Yes	41174147	No	A machine learning approach to predict strain-specific phage-host interactions	Camejo PY, Rojas F, Ossa A, Hurtado R, Tichy D, Pieringer C, Pino M, Mora-Uribe P, Ulloa S, Norambuena R, Tobar-Calfucoy E, Aguilera M, Rojas-Martínez V, Cifuentes O, Sabag A, Cifuentes N, San Martín D, Infante C, Cifuentes P, Pieringer H, León LE.	Sci Rep. 2025 Oct 31;15(1):38249. doi: 10.1038/s41598-025-22075-2.	Camejo PY	Sci Rep	2025	10.1038/s41598-025-22075-2
bacteriophage_Brazil	Yes	Yes	41258013	No	Experimental phage evolution results in expanded host ranges against antibiotic resistant Klebsiella pneumoniae isolates	Ghatbale P, Blanc A, Sue A, Leonard J, Bates M, Garcia AG, Hensley J, Gomes Nunes DD, Hitchcock N, Shiach J, Bardaró R, Sah G, Ghose C, Whiteson KL, Schooley RT, White RA 3rd, Cobián Güemes AG, Meyer JR, Pride DT.	Nat Commun. 2025 Nov 19;16(1):9903. doi: 10.1038/s41467-025-66062-7.	Ghatbale P	Nat Commun	2025	10.1038/s41467-025-66062-7
bacteriophage_Brazil	Yes	Yes	41274315	No	Phage therapy for KPC-producing Klebsiella pneumoniae decolonization in high-risk patients: The KIDNAP Study Protocol - A prospective feasibility and proof of concept study in the Brazilian context	Najjar I, Gandolpho LS, Dos Santos JP, Siqueira CP, Moses IB, Ribeiro ÁCDS, Roch M, Sierra R, Andrey DO, Arrais-Rodrigues C, Gales AC.	Int J Antimicrob Agents. 2026 Jan;67(1):107673. doi: 10.1016/j.ijantimicag.2025.107673. Epub 2025 Nov 20.	Najjar I	Int J Antimicrob Agents	2026	10.1016/j.ijantimicag.2025.107673
bacteriophage_Argentina	Yes	Yes	41275965	No	Antibacterial activity of recombinant endolysin LysNOVA-I against growing/non-growing and planktonic/biofilm cultures of Staphylococcus aureus strains	Rivero C, Martínez MMB, Picinin NG, Martins EG, Paolazzi C, Capozzo A, Oliveira DDS, Becerra J, Dos Santos BM, de Freitas-Junior LHG, Balan A, Lincopan N, Ferreira RCC, Ferreira LCS, Bentancor LV.	J Glob Antimicrob Resist. 2025 Nov 22;46:117-125. doi: 10.1016/j.jgar.2025.11.014. Online ahead of print.	Rivero C	J Glob Antimicrob Resist	2025	10.1016/j.jgar.2025.11.014
bacteriophage_Argentina	Yes	Yes	41306924	Yes	Prophage induction drives soybean rhizobacterial community differentiation and nutrient cycling benefiting root development	Zhong Y, Zhang Y, Arcondo JLL, Xu R, Radosevich M, Dangl JL, Dutilh BE, Liang X.	ISME Commun. 2025 Nov 6;5(1):ycaf203. doi: 10.1093/ismeco/ycaf203. eCollection 2025 Jan.	Zhong Y	ISME Commun	2025	10.1093/ismeco/ycaf203
bacteriophage_Brazil	Yes	Yes	41352797	Yes	Phage-loaded alginate films and coatings for biofilm inhibition and control in food packaging	Coelho F, Fonseca LR, Pastrana L, Sillankorva S, Zucolotto V.	Food Res Int. 2026 Jan;223(Pt 1):117859. doi: 10.1016/j.foodres.2025.117859. Epub 2025 Nov 11.	Coelho F	Food Res Int	2026	10.1016/j.foodres.2025.117859
bacteriophage_Argentina	Yes	Yes	41445565	Yes	Complete genome sequence of bacteriophage Byron23 targeting Microbacterium foliorum	Moro FJ, Vallejos MV, Cervesato G, Miniussi E, Cantero N, Gaffuri M, García M, Clementino Z, Quadri M, Lamagni F, Pianesi T, Gramajo H, Buttigliero L, Fusari CM, Espariz M, Mussi MA, Diacovich L.	MicroPubl Biol. 2025 Dec 8;2025:10.17912/micropub.biology.001805. doi: 10.17912/micropub.biology.001805. eCollection 2025.	Moro FJ	MicroPubl Biol	2025	10.17912/micropub.biology.001805
bacteriophage_Brazil	Yes	Yes	41448316	Yes	Biochemical and structural insights of a new endolysin encoded by the Xanthomonas citri lytic phage CP2	Caccalano MN, Otero IVR, Zamunér CFC, Linhares LA, Enright M, Ramos CHI, Ferreira H.	Int J Biol Macromol. 2026 Jan;338(Pt 2):149886. doi: 10.1016/j.ijbiomac.2025.149886. Epub 2025 Dec 23.	Caccalano MN	Int J Biol Macromol	2026	10.1016/j.ijbiomac.2025.149886
bacteriophage_Brazil	Yes	Yes	41452438	No	Purification strategies and impact of surfactant on bacteriophage stability and aggregation	de Souza EB, de Oliveira MA, Caio HY, Pinto AR, Fongaro G.	Eur J Clin Microbiol Infect Dis. 2025 Dec 26. doi: 10.1007/s10096-025-05369-1. Online ahead of print.	de Souza EB	Eur J Clin Microbiol Infect Dis	2025	10.1007/s10096-025-05369-1
bacteriophage_Brazil	Yes	Yes	41471202	Yes	Three Novel Bacteriophages for the Biocontrol of Pseudomonas syringae pv. actinidiae on Artificially Contaminated Kiwifruit Leaves	Pereira C, Gomes E, Costa P, Duarte J, Braz M, Oliveira V, Gomes NCM, Balcão VM, Almeida A.	Pathogens. 2025 Dec 5;14(12):1247. doi: 10.3390/pathogens14121247.	Pereira C	Pathogens	2025	10.3390/pathogens14121247
bacteriophage_South America	Yes	Yes	41483676	Yes	A bayesian analysis of phage-based qPCR and liquid culture for the early detection of Mycobacterium avium subsp. paratuberculosis in young dairy calves	Hernández-Agudelo JM, Verdugo C, Barkema HW, Steuer P, Tejeda C, Ulloa F, Salgado MA.	Prev Vet Med. 2026 Mar;248:106781. doi: 10.1016/j.prevetmed.2025.106781. Epub 2025 Dec 29.	Hernández-Agudelo JM	Prev Vet Med	2026	10.1016/j.prevetmed.2025.106781
bacteriophage_Bolivia_Argentina	Yes	Yes	41494501	Yes	Infectivity and nucleic acid persistence of P22 and PP7 virus surrogates in synthetic water matrices under different environmental conditions	Corimayo SN, Maidana Kulesza MN, Gutiérrez-Cacciabue D, Rajal VB, Poma HR.	J Contam Hydrol. 2025 Dec 23;277:104825. doi: 10.1016/j.jconhyd.2025.104825. Online ahead of print.	Corimayo SN	J Contam Hydrol	2025	10.1016/j.jconhyd.2025.104825
phage_Bolivia	Yes	Yes	41551651	Yes	Isolation and characterization of novel lytic bacteriophages against (fluoro)quinolone-resistant Campylobacter strains	Calancha-Padrón YE, Perez-Condori D, Gutierrez-Valverde MF, Salas-Veizaga DM, Hjort K, Alvarez-Aliaga MT.	Front Microbiol. 2026 Jan 2;16:1722119. doi: 10.3389/fmicb.2025.1722119. eCollection 2025.	Calancha-Padrón YE	Front Microbiol	2026	10.3389/fmicb.2025.1722119
phage_Brazil	Yes	Yes	41599153	No	Phage Display Selection and In Silico Characterization of Peptides as Potential GroEL Modulators	Olla S, Colombarolli SG, Siguri C, Murrau D, Vitali A.	Pharmaceutics. 2025 Dec 30;18(1):46. doi: 10.3390/pharmaceutics18010046.	Olla S	Pharmaceutics	2025	10.3390/pharmaceutics18010046
bacteriophage_Brazil	Yes	Yes	41634296	Yes	Bovine serum albumin nanoparticles improve bacteriophage stability and antimicrobial activity against Pseudomonas aeruginosa	Cunha GAD, Marangoni GS, Durante MFR, Sanchietta L, Gozzi WP, Gabriel MLC, Malaquias LCC, Oliveira CE, Dutra LAL, Almeida GMF, Coelho LFL.	Sci Rep. 2026 Feb 3. doi: 10.1038/s41598-026-38106-5. Online ahead of print.	Cunha GAD	Sci Rep	2026	10.1038/s41598-026-38106-5
bacteriophage_Brazil	Yes	Yes	41650276	Yes	Animal-associated jumbo phages as widespread and active modulators of gut microbiome ecology and metabolism	Chen L, Camargo AP, Qin Y, Koonin EV, Wang H, Zou Y, Duan Y, Li H.	Sci Adv. 2026 Feb 6;12(6):eaeb6265. doi: 10.1126/sciadv.aeb6265. Epub 2026 Feb 6.	Chen L	Sci Adv	2026	10.1126/sciadv.aeb6265
bacteriophage-Ecuador	Yes	Yes	41677703	Yes	Genomic and Functional Characterization of Lytic Tlsvirus Bacteriophages Targeting Salmonella Infantis Isolated from Poultry Farms in Ecuador	Sevilla-Navarro S, Gómez-Cano IS, Castillo-Beckmann I, Ballaz S, Debut A, Fernández-Moreira E.	Biology (Basel). 2026 Jan 26;15(3):232. doi: 10.3390/biology15030232.	Sevilla-Navarro S	Biology (Basel)	2026	10.3390/biology15030232
bacteriophage-Chile	Yes	Yes	41681595	Yes	Antimicrobial Activity of LysX and LysP Endolysins Against Pseudomonas syringae pv. syringae and Xanthomonas arboricola pv. juglandis	Díaz B, Córdova P, Zamorano A, Alegría-Arcos M, Blondel CJ, Gamboa C, Fiore N, Tobar N, Ilabaca-Díaz C, Bertaccini A, Higuera G.	Plants (Basel). 2026 Jan 30;15(3):431. doi: 10.3390/plants15030431.	Díaz B	Plants (Basel)	2026	10.3390/plants15030431

## Sheet: Master_Table
Search algorithm	Result number	Useful	Search algorithm	Selected articles: Farm_to_fork
(bacteriophage) AND (South America)	60	11	bacteriophage_Argentina	12
(phage) AND (South America)	80		phage_Argentina	3
((bacteriophage) AND (food)) AND (South America)	11		bacteriophage_Brazil	61
((phage) AND (food)) AND (South America)	15		phage_Brazil	9
(phage) AND (Brazil)	332	145	bacteriophage_Brazil (and Ecuador)*	1
(bacteriophage) AND (Brazil)	245		phage_Bolivia	1
(phage) AND (Colombia)	68	18	bacteriophage_Bolivia (and Argentina)*	1
(bacteriophage) AND (Colombia)	53		bacteriophage-Chile	16
(phage) AND (Chile)	81	33	phage_Chile	5
(bacteriophage) AND (Chile)	55		bacteriophage-Colombia	7
(phage) AND (Argentina)	55	30	phage_Colombia	0
(bacteriophage) AND (Argentina)	41		bacteriophage-Ecuador	2
(phage) AND (Ecuador)	16	5	phage_Ecuador	0
(bacteriophage) AND (Ecuador)	16		phage_Paraguay	0
(phage) AND (Bolivia)	6	1	phage_Paraguay (and Argentina)*	1
(bacteriophage) AND (Bolivia)	3		bacteriophage_Peru	0
(phage) AND (Uruguay)	15	5	phag_ Peru	0
(bacteriophage) AND (Uruguay)	8		bacteriophage_Uruguay	1
(phage) AND (Peru)	12	2	phage_Uruguay	0
(bacteriophage) AND (Peru)	5		bacteriophage_Venezuela (and Peru)*	0
(phage) AND (Venezuela)	12	0	Phage_ Venezuela	0
(bacteriophage) AND (Venezuela)	8		bacteriophage_South America	5
(phage) AND (Paraguay)	5	1	bacteriophage_Food_South America	1
(bacteriophage) AND (paraguay)	3
Total papers found	1205	251		126

## Sheet: Search agorithms
Search algorithm	Result number	Useful	Farm-to-fork selected
			Selection criteria	Query label	Selected (n)
(bacteriophage) AND (South America)	60	11	1. Food-phage: fruits; drinking water; chicken meat; lettuce; raw milk; cheese; coffee plant; fresh vegetables. 2. Food system-phage: swine; poultry; salmon; cattle; dairy industry; stingless bees; laying hens; bovine mastitis; bivalve mollusks. 3. Foodborne pathogen-phage: Salmonella spp.; E. coli; Listeria monocytogenes; Pseudomonas aeruginosa; Staphylococcus aureus; Shigella flexneri. 4. Food …	bacteriophage_South America	4
(phage) AND (South America)	80
((bacteriophage) AND (food)) AND (South America)	11			bacteriophage_Argentina	8
((phage) AND (food)) AND (South America)	15			phage_Argentina	2
(phage) AND (Brazil)	332	145		bacteriophage_Brazil	48
(bacteriophage) AND (Brazil)	245			phage_Brazil	7
(phage) AND (Colombia)	68	18		phage_Bolivia	1
(bacteriophage) AND (Colombia)	53			bacteriophage_Bolivia (and Argentina)*	1
(phage) AND (Chile)	81	33		bacteriophage-Chile	17
(bacteriophage) AND (Chile)	55			phage_Chile	4
(phage) AND (Argentina)	55	30		phage_Colombia	5
(bacteriophage) AND (Argentina)	41			phage_Ecuador	2
(phage) AND (Ecuador)	16	5		bacteriophage_Uruguay	1
(bacteriophage) AND (Ecuador)	16			Total	100
(phage) AND (Bolivia)	6	1
(bacteriophage) AND (Bolivia)	3
(phage) AND (Uruguay)	15	5
(bacteriophage) AND (Uruguay)	8
(phage) AND (Peru)	12	2
(bacteriophage) AND (Peru)	5
(phage) AND (Venezuela)	12	0
(bacteriophage) AND (Venezuela)	8
(phage) AND (Paraguay)	5	1
(bacteriophage) AND (paraguay)	3
Total papers found	1205	251

## Sheet: Selected papers
Search algorithm	Farm to fork	Title	Publication Year	DOI
bacteriophage_Argentina	Yes	Assessment of Microbiological Quality of Fresh Vegetables and Oysters Produced in Buenos Aires Province, Argentina	2021	10.1007/s12560-021-09496-8
bacteriophage_Argentina	Yes	Genomic analysis of shiga toxin-containing Escherichia coli O157:H7 isolated from Argentinean cattle	2021	10.1371/journal.pone.0258753
bacteriophage_Argentina	Yes	Streptococcus thermophilus Phages in Whey Derivatives: From Problem to Application in the Dairy Industry	2022	10.3390/v14040810
bacteriophage_Argentina	Yes	Genome Sequence and Characterization of Lactobacillus casei Phage, vB_LcaM_Lbab1 Isolated from Raw Milk	2021	10.1089/phage.2020.0029
bacteriophage_Argentina	Yes	Influence of Physicochemical Factors on Adsorption of Ten Shigella&nbsp;flexneri Phages	2022	10.3390/v14122815
bacteriophage_Argentina	Yes	Evaluation of Food-Grade Additives on the Viability of Ten Shigella flexneri Phages in Food to Improve Safety in Agricultural Products	2025	10.3390/v17040474
bacteriophage_Argentina	Yes	Phage PL-1 endolysin and osmotic stress as tools to enhance heterologous protein display in lactic acid bacteria platforms	2025	10.1016/j.ijbiomac.2025.145886
bacteriophage_Argentina	Yes	Prophage induction drives soybean rhizobacterial community differentiation and nutrient cycling benefiting root development	2025	10.1093/ismeco/ycaf203
bacteriophage_Bolivia_Argentina	Yes	Infectivity and nucleic acid persistence of P22 and PP7 virus surrogates in synthetic water matrices under different environmental conditions	2025	10.1016/j.jconhyd.2025.104825
bacteriophage_Brazil	Yes	Virulence genes identification and characterization revealed the presence of the Yersinia High Pathogenicity Island (HPI) in Salmonella from Brazil	2021	10.1016/j.gene.2021.145646
bacteriophage_Brazil	Yes	A highly specific Serratia-infecting T7-like phage inhibits biofilm formation in two different genera of the Enterobacteriaceae family	2021	10.1016/j.resmic.2021.103869
bacteriophage_Brazil	Yes	Evaluation of PhageDX Salmonella Assay for Salmonella Detection in Hydroponic Curly Lettuce	2021	10.3390/foods10081795
bacteriophage_Brazil	Yes	Salmonella enterica Serovar Enteritidis Control in Poultry Litter Mediated by Lytic Bacteriophage Isolated from Swine Manure	2021	10.3390/ijerph18168862
bacteriophage_Brazil	Yes	Genomic and Biological Characterization of Ralstonia solanacearum Inovirus Brazil 1, an Inovirus that Alters the Pathogenicity of the Phytopathogen Ralstonia pseudosolanacearum	2022	10.1007/s00248-021-01874-w
bacteriophage_Brazil	Yes	Surface conditioning with bacteriophages reduces biofilm formation of Salmonella Heidelberg	2023	10.1177/10820132221074783
bacteriophage_Brazil	Yes	Transfer of MS2 bacteriophage from surfaces to raspberry and pitanga fruits and virus survival in response to sanitization, frozen storage and preservation technologies	2022	10.1016/j.fm.2022.103995
bacteriophage_Brazil	Yes	Genomic Characterisation of UFJF_PfDIW6: A Novel Lytic Pseudomonas fluorescens-Phage with Potential for Biocontrol in the Dairy Industry	2022	10.3390/v14030629
bacteriophage_Brazil	Yes	Isolation and characterization of vB_XciM_LucasX, a new jumbo phage that infects Xanthomonas citri and Xanthomonas fuscans	2022	10.1371/journal.pone.0266891
bacteriophage_Brazil	Yes	In through the Out Door: A Functional Virulence Factor Secretion System Is Necessary for Phage Infection in Ralstonia solanacearum	2022	10.1128/mbio.01475-22
bacteriophage_Brazil	Yes	Characterization of novel of temperate phages of Staphylococcus aureus isolated from bovine milk	2022	10.1007/s00203-022-03296-9
bacteriophage_Brazil	Yes	Isolation and Molecular Characterization of Two Novel Lytic Bacteriophages for the Biocontrol of Escherichia coli in Uterine Infections: In Vitro and Ex Vivo Preliminary Studies in Veterinary Medicine	2022	10.3390/pharmaceutics14112344
bacteriophage_Brazil	Yes	High Level of Interaction between Phages and Bacteria in an Artisanal Raw Milk Cheese Microbial Community	2023	10.1128/msystems.00564-22
bacteriophage_Brazil	Yes	Bacteriophages as an alternative for biological control of biofilm-forming Salmonella enterica	2024	10.1177/10820132221144341
bacteriophage_Brazil	Yes	Genome sequencing of Pseudomonas fluorescens phage UFJF_PfSW6: a novel lytic Pijolavirus specie with potential for biocontrol in the dairy industry	2023	10.1007/s13205-023-03485-3
bacteriophage_Brazil	Yes	Development of TaqMan Real-Time PCR Protocols for Simultaneous Detection and Quantification of the Bacterial Pathogen Ralstonia solanacearum and Their Specific Lytic Bacteriophages	2023	10.3390/v15040841
bacteriophage_Brazil	Yes	Complete genome analysis of Tequatrovirus ufvareg1, a Tequatrovirus species inhibiting Escherichia coli O157:H7	2023	10.3389/fcimb.2023.1178248
bacteriophage_Brazil	Yes	Complete genome sequence of a novel bacteriophage vB_Pci_PCMW57 infecting phytobacteria pseudomonas cichorii	2023	10.1007/s11033-023-08552-9
bacteriophage_Brazil	Yes	An Edible Biopolymeric Microcapsular Wrapping Integrating Lytic Bacteriophage Particles for Salmonella enterica: Potential for Integration into Poultry Feed	2023	10.3390/antibiotics12060988
bacteriophage_Brazil	Yes	Molecular Characterization of Salmonella Phage Wara Isolated from River Water in Brazil	2023	10.3390/microorganisms11071837
bacteriophage_Brazil	Yes	Isolation, characterization, and evaluation of putative new bacteriophages for controlling bacterial spot on tomato in Brazil	2023	10.1007/s00705-023-05846-y
bacteriophage_Brazil	Yes	Comparative analysis of effectiveness for phage cocktail development against multiple Salmonella serovars and its biofilm control activity	2023	10.1038/s41598-023-40228-z
bacteriophage_Brazil	Yes	Newly isolated phages preying on Pseudomonas syringae pv. garcae: In vitro and ex vivo inactivation studies in coffee plant leafs	2023	10.1016/j.enzmictec.2023.110325
bacteriophage_Brazil	Yes	Development and characterization of a bacteriophage cocktail with high lytic efficacy against field-isolated Salmonella enterica	2023	10.1016/j.psj.2023.103125
bacteriophage_Brazil	Yes	Tailed bacteriophages (Caudoviricetes) dominate the microbiome of a diseased stingless bee	2024	10.1590/1678-4685-GMB-2023-0120
bacteriophage_Brazil	Yes	Molecular Characterization and Genome Mechanical Features of Two Newly Isolated Polyvalent Bacteriophages Infecting Pseudomonas syringae pv. garcae	2024	10.3390/genes15010113
bacteriophage_Brazil	Yes	An Edible Antibacterial Coating Integrating Lytic Bacteriophage Particles for the Potential Biocontrol of Salmonella enterica in Ripened Cheese	2024	10.3390/polym16050680
bacteriophage_Brazil	Yes	Wild-type lytic bacteriophages against Salmonella Heidelberg: Further characterization and effect of prophylactic therapy in broiler chickens	2024	10.1016/j.rvsc.2024.105247
bacteriophage_Brazil	Yes	Exploring the historical roots, advantages and efficacy of phage therapy in plant diseases management	2024	10.1016/j.plantsci.2024.112164
bacteriophage_Brazil	Yes	A new standardization for the use of chicken embryo: selection of target from the phage display library and infection	2024	10.1007/s00253-024-13227-x
bacteriophage_Brazil	Yes	Assessment of crAssphage as a biological variable for SARS-CoV-2 data normalization in wastewater surveillance	2024	10.1093/jambio/lxae177
bacteriophage_Brazil	Yes	Two marine sulfur-reducing bacteria co-culture is essential for productive infection by a T4-like Escherichia coli-infecting phage	2024	10.1016/j.heliyon.2024.e37934
bacteriophage_Brazil	Yes	Somatic coliphages as bioindicators of contamination in Lake Guamuez, Colombia	2025	10.1139/cjm-2023-0147
bacteriophage_Brazil	Yes	Evaluation and characterization of lytic phages and their recombinant endolysins for control of Staphylococcus aureus aiming to mitigate bovine mastitis	2025	10.1016/j.micpath.2024.107188
bacteriophage_Brazil	Yes	Control of coffee canker associated with Pseudomonas coronafaciens pv. garcae using a cocktail integrating two virulent polyvalent bacteriophages encapsulated in nanoparticles: in planta studies	2025	10.1093/jambio/lxae310
bacteriophage_Brazil	Yes	Description of two novel bacteriophages of the class Caudoviricetes that infect Ralstonia solanacearum and Ralstonia pseudosolanacearum	2025	10.1007/s00705-025-06271-z
bacteriophage_Brazil	Yes	Characterization of Newly Isolated Rosenblumvirus Phage Infecting Staphylococcus aureus from Different Sources	2025	10.3390/microorganisms13030664
bacteriophage_Brazil	Yes	Development of a bacteriophage cocktail with high specificity against high-risk avian pathogenic Escherichia coli	2025	10.1016/j.psj.2025.105038
bacteriophage_Brazil	Yes	CrAssphage distribution analysis in an Amazonian river based on metagenomic sequencing data and georeferencing	2025	10.1128/aem.01470-24
bacteriophage_Brazil	Yes	From farm effluent to biotechnological potential: pGLS, a novel and resilient temperate bacteriophage with synergistic activity and broad antibiofilm properties against Staphylococcus and Mammaliicoccus	2025	10.1093/jambio/lxaf118
bacteriophage_Brazil	Yes	CrAssphage as a Human Enteric Viral Contamination Bioindicator in Marketed Bivalve Mollusks	2025	10.3390/v17071012
bacteriophage_Brazil	Yes	Disinfectant-Based and Chlorinated Water Inactivation of Wild-Type Salmonella enterica Bacteriophages	2025	10.1177/15353141251366377
bacteriophage_Brazil	Yes	Rapid, low-cost colorimetric detection of Salmonella Typhi bacteriophages for environmental surveillance	2025	10.1128/mbio.01963-25
bacteriophage_Brazil	Yes	Phage-loaded alginate films and coatings for biofilm inhibition and control in food packaging	2026	10.1016/j.foodres.2025.117859
bacteriophage_Brazil	Yes	Biochemical and structural insights of a new endolysin encoded by the Xanthomonas citri lytic phage CP2	2026	10.1016/j.ijbiomac.2025.149886
bacteriophage_Brazil	Yes	Three Novel Bacteriophages for the Biocontrol of Pseudomonas syringae pv. actinidiae on Artificially Contaminated Kiwifruit Leaves	2025	10.3390/pathogens14121247
bacteriophage_Brazil	Yes	Bovine serum albumin nanoparticles improve bacteriophage stability and antimicrobial activity against Pseudomonas aeruginosa	2026	10.1038/s41598-026-38106-5
bacteriophage_Brazil	Yes	Animal-associated jumbo phages as widespread and active modulators of gut microbiome ecology and metabolism	2026	10.1126/sciadv.aeb6265
bacteriophage_South America	Yes	Diversity of β-lactamase-encoding genes in wastewater: bacteriophages as reporters	2021	10.1007/s00705-021-05024-y
bacteriophage_South America	Yes	The First Complete Genome Resource of a Ralstonia solanacearum Phage UAM5 from Colombia	2022	10.1094/MPMI-01-22-0033-A
bacteriophage_South America	Yes	Improving health and productivity in laying hens with the phage cocktail SalmoFree®	2025	10.1016/j.psj.2025.105638
bacteriophage_South America	Yes	A bayesian analysis of phage-based qPCR and liquid culture for the early detection of Mycobacterium avium subsp. paratuberculosis in young dairy calves	2026	10.1016/j.prevetmed.2025.106781
bacteriophage_Uruguay	Yes	Phages with a broad host range are common across ecosystems	2025	10.1038/s41564-025-02108-2
bacteriophage-Chile	Yes	Comparative Analysis of Felixounavirus Genomes Including Two New Members of the Genus That Infect Salmonella Infantis	2021	10.3390/antibiotics10070806
bacteriophage-Chile	Yes	Isolation and engineering of a Listeria grayi bacteriophage	2021	10.1038/s41598-021-98134-1
bacteriophage-Chile	Yes	Isolation and Characterization of Novel Lytic Phages Infecting Multidrug-Resistant Escherichia coli	2022	10.1128/spectrum.01678-21
bacteriophage-Chile	Yes	Novel Salmonella Phage, vB_Sen_STGO-35-1, Characterization and Evaluation in Chicken Meat	2022	10.3390/microorganisms10030606
bacteriophage-Chile	Yes	Use of Cocktail of Bacteriophage for Salmonella Typhimurium Control in Chicken Meat	2022	10.3390/foods11081164
bacteriophage-Chile	Yes	Long-Term Interactions of Salmonella Enteritidis With a Lytic Phage for 21 Days in High Nutrients Media	2022	10.3389/fcimb.2022.897171
bacteriophage-Chile	Yes	Biogeographical variation in antimicrobial resistance in rivers is influenced by agriculture and is spread through bacteriophages	2022	10.1111/1462-2920.16122
bacteriophage-Chile	Yes	Characterization of Xanthomonas arboricola pv. juglandis Bacteriophages against Bacterial Walnut Blight and Field Evaluation	2022	10.3390/v14071380
bacteriophage-Chile	Yes	Role of Bacteriophages in the Evolution of Pathogenic Vibrios and Lessons for Phage Therapy	2023	10.1007/978-3-031-22997-8_8
bacteriophage-Chile	Yes	Valp1, a Newly Identified Temperate Phage Facilitating Coexistence of Lysogenic and Non-Lysogenic Populations of Vibrio anguillarum	2024	10.3390/pathogens13040285
bacteriophage-Chile	Yes	Lysin and Lytic Phages Reduce Vibrio Counts in Live Feed and Fish Larvae	2024	10.3390/microorganisms12050904
bacteriophage-Chile	Yes	Evaluation of Different Formulations on the Viability of Phages for Use in Agriculture	2024	10.3390/v16091430
bacteriophage-Chile	Yes	Isolation and Characterization of Lytic Bacteriophages Capable of Infecting Diverse Multidrug-Resistant Strains of Pseudomonas aeruginosa: PaCCP1 and PaCCP2	2024	10.3390/ph17121616
bacteriophage-Chile	Yes	Know Your Enemy: Piscirickettsia salmonis and Phage Interactions Using an In Silico Perspective	2025	10.3390/antibiotics14060558
bacteriophage-Chile	Yes	Bacteriophages Biocontrol of Kiwifruit Bacterial Canker Caused by Pseudomonas syringae pv. actinidiae (Psa) in Two Seasons Under Field Conditions	2025	10.3390/antibiotics14101023
bacteriophage-Chile	Yes	Antimicrobial Activity of LysX and LysP Endolysins Against Pseudomonas syringae pv. syringae and Xanthomonas arboricola pv. juglandis	2026	10.3390/plants15030431
bacteriophage-Chile	Yes	Isolation, characterization and genomic analysis of a novel lytic bacteriophage EcoPhCCP1, capable of infecting multiple strains of multidrug-resistant Escherichia coli recovered from urinary tract infections	2026	10.1099/jgv.0.002198
bacteriophage-Colombia	Yes	UVC inactivation of MS2-phage in drinking water - Modelling and field testing	2021	10.1016/j.watres.2021.117496
bacteriophage-Colombia	Yes	The gut microbiota of chickens in a commercial farm treated with a Salmonella phage cocktail	2022	10.1038/s41598-021-04679-6
bacteriophage-Colombia	Yes	Development of a Phage Cocktail to Target Salmonella Strains Associated with Swine	2022	10.3390/ph15010058
bacteriophage-Colombia	Yes	Mathematical model of interaction Escherichia coli and Coliphages	2023	10.3934/mbe.2023426
bacteriophage-Colombia	Yes	SalmoFree(®) Phage Additive Proves Its Safety for Laying Hens	2024	10.1089/phage.2024.0010
bacteriophage-Ecuador	Yes	Complete Genome Sequences of Two Lytic Phages of Salmonella enterica Isolated from Wastewater in Ecuador	2023	10.1128/mra.01048-22
bacteriophage-Ecuador	Yes	Genomic and Functional Characterization of Lytic Tlsvirus Bacteriophages Targeting Salmonella Infantis Isolated from Poultry Farms in Ecuador	2026	10.3390/biology15030232
phage_Argentina	Yes	Correction to: Spatial patterns in phage-Rhizobium coevolutionary interactions across regions of common bean domestication	2021	10.1038/s41396-021-00963-5
phage_Argentina	Yes	Nine Rhizobium phage genomes recovered from wastewater in Tempe, AZ, October 2019-March 2020	2024	10.1128/mra.00680-24
phage_Bolivia	Yes	Isolation and characterization of novel lytic bacteriophages against (fluoro)quinolone-resistant Campylobacter strains	2026	10.3389/fmicb.2025.1722119
phage_Brazil	Yes	Isolation and Characterization of Bacteriophages Infecting Burkholderia glumae, the Major Causal Agent of Bacterial Panicle Blight in Rice	2021	10.1094/PDIS-08-20-1711-RE
phage_Brazil	Yes	Phylogenetic relationship and genomic characterization of Salmonella Typhimurium strains isolated from swine in Brazil	2021	10.1016/j.meegid.2021.104977
phage_Brazil	Yes	Correction: Alternative use of phage display: phage M13 can remain viable in the intestines of poultry without causing damage	2022	10.1186/s13568-022-01427-5
phage_Brazil	Yes	Genomic Analysis Unveils the Pervasiveness and Diversity of Prophages Infecting Erwinia Species	2022	10.3390/pathogens12010044
phage_Brazil	Yes	Genome sequencing of Escherichia coli phage UFJF_EcSW4 reveals a novel lytic Kayfunavirus species	2025	10.1007/s13205-024-04172-7
phage_Brazil	Yes	Potential of a newly isolated lytic bacteriophage to control Pseudomonas coronafaciens pv. garcae in coffee plants: Molecular characterization with in vitro and ex vivo experiments	2025	10.1016/j.enzmictec.2024.110573
phage_Brazil	Yes	Combined Effects of the Pijolavirus UFJF_PfSW6 Phage and Sodium Hypochlorite for Reducing Pseudomonas fluorescens Biofilm	2024	10.3390/microorganisms12122523
phage_chile	Yes	Genome-informed approach to identify genetic determinants of Flavobacterium psychrophilum phage susceptibility	2021	10.1111/1462-2920.15593
phage_chile	Yes	Comparison between genome sequences of Chilean Tenacibaculum dicentrarchi isolated from red conger eel (Genypterus chilensis) and Atlantic salmon (Salmo salar) focusing on bacterial virulence determinants	2021	10.1111/jfd.13503
phage_chile	Yes	In Vitro Evolution of Specific Phages Infecting the Fish Pathogen Flavobacterium psychrophilum	2022	10.1089/phage.2022.0006
phage_chile	Yes	Identification and Characterization of Salmonella Phages and Absence of Salmonella Strains from Three Different Study Areas of Cattle Livestock	2024	10.1089/phage.2023.0048

## Sheet: Ref by pathogen1
Pathogen	Title	Publication Year	DOI
Escherichia coli	Genomic analysis of shiga toxin-containing Escherichia coli O157:H7 isolated from Argentinean cattle	2021	10.1371/journal.pone.0258753
Escherichia coli	Isolation and Characterization of Novel Lytic Phages Infecting Multidrug-Resistant Escherichia coli	2022	10.1128/spectrum.01678-21
Escherichia coli	Isolation and Molecular Characterization of Two Novel Lytic Bacteriophages for the Biocontrol of Escherichia coli in Uterine Infections: In Vitro and Ex Vivo Preliminary Studies in Veterinary Medicine	2022	10.3390/pharmaceutics14112344
Escherichia coli	Complete genome analysis of Tequatrovirus ufvareg1, a Tequatrovirus species inhibiting Escherichia coli O157:H7	2023	10.3389/fcimb.2023.1178248
Escherichia coli	Genomic insights of mcr-1 harboring Escherichia coli by geographical region and a One-Health perspective	2023	10.3389/fmicb.2022.1032753
Escherichia coli	Mathematical model of interaction Escherichia coli and Coliphages	2023	10.3934/mbe.2023426
Escherichia coli	Two marine sulfur-reducing bacteria co-culture is essential for productive infection by a T4-like Escherichia coli-infecting phage	2024	10.1016/j.heliyon.2024.e37934
Escherichia coli	Development of a bacteriophage cocktail with high specificity against high-risk avian pathogenic Escherichia coli	2025	10.1016/j.psj.2025.105038
Escherichia coli	Genome sequencing of Escherichia coli phage UFJF_EcSW4 reveals a novel lytic Kayfunavirus species	2025	10.1007/s13205-024-04172-7
Flavobacterium psychrophilum	Genome-informed approach to identify genetic determinants of Flavobacterium psychrophilum phage susceptibility	2021	10.1111/1462-2920.15593
Flavobacterium psychrophilum	In Vitro Evolution of Specific Phages Infecting the Fish Pathogen Flavobacterium psychrophilum	2022	10.1089/phage.2022.0006
Pseudomonas spp.	Expression of virulence factors by Pseudomonas aeruginosa biofilm after bacteriophage infection	2021	10.1016/j.micpath.2021.104834
Pseudomonas spp.	Genomic Characterisation of UFJF_PfDIW6: A Novel Lytic Pseudomonas fluorescens-Phage with Potential for Biocontrol in the Dairy Industry	2022	10.3390/v14030629
Pseudomonas spp.	Complete genome sequence of a novel bacteriophage vB_Pci_PCMW57 infecting phytobacteria pseudomonas cichorii	2023	10.1007/s11033-023-08552-9
Pseudomonas spp.	Genome sequencing of Pseudomonas fluorescens phage UFJF_PfSW6: a novel lytic Pijolavirus specie with potential for biocontrol in the dairy industry	2023	10.1007/s13205-023-03485-3
Pseudomonas spp.	Newly isolated phages preying on Pseudomonas syringae pv. garcae: In vitro and ex vivo inactivation studies in coffee plant leafs	2023	10.1016/j.enzmictec.2023.110325
Pseudomonas spp.	Combined Effects of the Pijolavirus UFJF_PfSW6 Phage and Sodium Hypochlorite for Reducing Pseudomonas fluorescens Biofilm	2024	10.3390/microorganisms12122523
Pseudomonas spp.	Isolation and Characterization of Lytic Bacteriophages Capable of Infecting Diverse Multidrug-Resistant Strains of Pseudomonas aeruginosa: PaCCP1 and PaCCP2	2024	10.3390/ph17121616
Pseudomonas spp.	Molecular Characterization and Genome Mechanical Features of Two Newly Isolated Polyvalent Bacteriophages Infecting Pseudomonas syringae pv. garcae	2024	10.3390/genes15010113
Pseudomonas spp.	Bacteriophages Biocontrol of Kiwifruit Bacterial Canker Caused by Pseudomonas syringae pv. actinidiae (Psa) in Two Seasons Under Field Conditions	2025	10.3390/antibiotics14101023
Pseudomonas spp.	Control of coffee canker associated with Pseudomonas coronafaciens pv. garcae using a cocktail integrating two virulent polyvalent bacteriophages encapsulated in nanoparticles: in planta studies	2025	10.1093/jambio/lxae310
Pseudomonas spp.	Potential of a newly isolated lytic bacteriophage to control Pseudomonas coronafaciens pv. garcae in coffee plants: Molecular characterization with in vitro and ex vivo experiments	2025	10.1016/j.enzmictec.2024.110573
Pseudomonas spp.	Three Novel Bacteriophages for the Biocontrol of Pseudomonas syringae pv. actinidiae on Artificially Contaminated Kiwifruit Leaves	2025	10.3390/pathogens14121247
Pseudomonas spp.	Bovine serum albumin nanoparticles improve bacteriophage stability and antimicrobial activity against Pseudomonas aeruginosa	2026	10.1038/s41598-026-38106-5
Pseudomonas spp.; Xanthomonas spp.	Antimicrobial Activity of LysX and LysP Endolysins Against Pseudomonas syringae pv. syringae and Xanthomonas arboricola pv. juglandis	2026	10.3390/plants15030431
Ralstonia solanacearum	Widespread distribution of prophages signaling the potential for adaptability and pathogenicity evolution of Ralstonia solanacearum species complex	2021	10.1016/j.ygeno.2021.02.011
Ralstonia solanacearum	Genomic and Biological Characterization of Ralstonia solanacearum Inovirus Brazil 1, an Inovirus that Alters the Pathogenicity of the Phytopathogen Ralstonia pseudosolanacearum	2022	10.1007/s00248-021-01874-w
Ralstonia solanacearum	In through the Out Door: A Functional Virulence Factor Secretion System Is Necessary for Phage Infection in Ralstonia solanacearum	2022	10.1128/mbio.01475-22
Ralstonia solanacearum	The First Complete Genome Resource of a Ralstonia solanacearum Phage UAM5 from Colombia	2022	10.1094/MPMI-01-22-0033-A
Ralstonia solanacearum	Development of TaqMan Real-Time PCR Protocols for Simultaneous Detection and Quantification of the Bacterial Pathogen Ralstonia solanacearum and Their Specific Lytic Bacteriophages	2023	10.3390/v15040841
Ralstonia solanacearum	Description of two novel bacteriophages of the class Caudoviricetes that infect Ralstonia solanacearum and Ralstonia pseudosolanacearum	2025	10.1007/s00705-025-06271-z
Salmonella enterica	Comparative Analysis of Felixounavirus Genomes Including Two New Members of the Genus That Infect Salmonella Infantis	2021	10.3390/antibiotics10070806
Salmonella enterica	Evaluation of PhageDX Salmonella Assay for Salmonella Detection in Hydroponic Curly Lettuce	2021	10.3390/foods10081795
Salmonella enterica	Phylogenetic relationship and genomic characterization of Salmonella Typhimurium strains isolated from swine in Brazil	2021	10.1016/j.meegid.2021.104977
Salmonella enterica	Salmonella enterica Serovar Enteritidis Control in Poultry Litter Mediated by Lytic Bacteriophage Isolated from Swine Manure	2021	10.3390/ijerph18168862
Salmonella enterica	Virulence genes identification and characterization revealed the presence of the Yersinia High Pathogenicity Island (HPI) in Salmonella from Brazil	2021	10.1016/j.gene.2021.145646
Salmonella enterica	Development of a Phage Cocktail to Target Salmonella Strains Associated with Swine	2022	10.3390/ph15010058
Salmonella enterica	Long-Term Interactions of Salmonella Enteritidis With a Lytic Phage for 21 Days in High Nutrients Media	2022	10.3389/fcimb.2022.897171
Salmonella enterica	Novel Salmonella Phage, vB_Sen_STGO-35-1, Characterization and Evaluation in Chicken Meat	2022	10.3390/microorganisms10030606
Salmonella enterica	The gut microbiota of chickens in a commercial farm treated with a Salmonella phage cocktail	2022	10.1038/s41598-021-04679-6
Salmonella enterica	Use of Cocktail of Bacteriophage for Salmonella Typhimurium Control in Chicken Meat	2022	10.3390/foods11081164
Salmonella enterica	An Edible Biopolymeric Microcapsular Wrapping Integrating Lytic Bacteriophage Particles for Salmonella enterica: Potential for Integration into Poultry Feed	2023	10.3390/antibiotics12060988
Salmonella enterica	Comparative analysis of effectiveness for phage cocktail development against multiple Salmonella serovars and its biofilm control activity	2023	10.1038/s41598-023-40228-z
Salmonella enterica	Complete Genome Sequences of Two Lytic Phages of Salmonella enterica Isolated from Wastewater in Ecuador	2023	10.1128/mra.01048-22
Salmonella enterica	Development and characterization of a bacteriophage cocktail with high lytic efficacy against field-isolated Salmonella enterica	2023	10.1016/j.psj.2023.103125
Salmonella enterica	Molecular Characterization of Salmonella Phage Wara Isolated from River Water in Brazil	2023	10.3390/microorganisms11071837
Salmonella enterica	Surface conditioning with bacteriophages reduces biofilm formation of Salmonella Heidelberg	2023	10.1177/10820132221074783
Salmonella enterica	An Edible Antibacterial Coating Integrating Lytic Bacteriophage Particles for the Potential Biocontrol of Salmonella enterica in Ripened Cheese	2024	10.3390/polym16050680
Salmonella enterica	Bacteriophages as an alternative for biological control of biofilm-forming Salmonella enterica	2024	10.1177/10820132221144341
Salmonella enterica	Identification and Characterization of Salmonella Phages and Absence of Salmonella Strains from Three Different Study Areas of Cattle Livestock	2024	10.1089/phage.2023.0048
Salmonella enterica	SalmoFree(®) Phage Additive Proves Its Safety for Laying Hens	2024	10.1089/phage.2024.0010
Salmonella enterica	Wild-type lytic bacteriophages against Salmonella Heidelberg: Further characterization and effect of prophylactic therapy in broiler chickens	2024	10.1016/j.rvsc.2024.105247
Salmonella enterica	Disinfectant-Based and Chlorinated Water Inactivation of Wild-Type Salmonella enterica Bacteriophages	2025	10.1177/15353141251366377
Salmonella enterica	Improving health and productivity in laying hens with the phage cocktail SalmoFree®	2025	10.1016/j.psj.2025.105638
Salmonella enterica	Rapid, low-cost colorimetric detection of Salmonella Typhi bacteriophages for environmental surveillance	2025	10.1128/mbio.01963-25
Salmonella enterica	Genomic and Functional Characterization of Lytic Tlsvirus Bacteriophages Targeting Salmonella Infantis Isolated from Poultry Farms in Ecuador	2026	10.3390/biology15030232
Staphylococcus aureus	Characterization of novel of temperate phages of Staphylococcus aureus isolated from bovine milk	2022	10.1007/s00203-022-03296-9
Staphylococcus aureus	Characterization of Newly Isolated Rosenblumvirus Phage Infecting Staphylococcus aureus from Different Sources	2025	10.3390/microorganisms13030664
Staphylococcus aureus	Evaluation and characterization of lytic phages and their recombinant endolysins for control of Staphylococcus aureus aiming to mitigate bovine mastitis	2025	10.1016/j.micpath.2024.107188
Vibrio spp.	Role of Bacteriophages in the Evolution of Pathogenic Vibrios and Lessons for Phage Therapy	2023	10.1007/978-3-031-22997-8_8
Vibrio spp.	Lysin and Lytic Phages Reduce Vibrio Counts in Live Feed and Fish Larvae	2024	10.3390/microorganisms12050904
Vibrio spp.	Valp1, a Newly Identified Temperate Phage Facilitating Coexistence of Lysogenic and Non-Lysogenic Populations of Vibrio anguillarum	2024	10.3390/pathogens13040285
Xanthomonas spp.	Characterization of Xanthomonas arboricola pv. juglandis Bacteriophages against Bacterial Walnut Blight and Field Evaluation	2022	10.3390/v14071380
Xanthomonas spp.	Isolation and characterization of vB_XciM_LucasX, a new jumbo phage that infects Xanthomonas citri and Xanthomonas fuscans	2022	10.1371/journal.pone.0266891
Xanthomonas spp.	Biochemical and structural insights of a new endolysin encoded by the Xanthomonas citri lytic phage CP2	2026	10.1016/j.ijbiomac.2025.149886
