# Supplementary material for: Regulatory Harmonization Needs for Farm-to-Fork Bacteriophage Applications in South American Food Systems
Source: Foods. 2026 Jun 5;15(11):2031. doi: 10.3390/foods15112031 (PMC13257019; doi:10.3390/foods15112031)
Supplement: Supplementary file 1 [file foods-15-02031-s001.zip › Supp_material S2.xlsx]

## Sheet: Espancenet_phage
Approximately 2,827 results found in the Worldwide database for:
phage in the title
Displaying publications 1 - 25 as of 2026-02-27
Title	Publication number	Publication date	Inventor(s)	Applicant(s)	International classification	Cooperative Patent Classification	Application number	Date of application	Priority number(s)	Patents cited in the search report	Literature cited in the search report	Patents cited during examination	Literature cited during examination	Other patent citations	Other literature citations	Patents used in opposition	Literature used in opposition	Patents cited by the applicant	Literature cited by the applicant	International search citation	International search NPL citation	Supplementary international search citation	Supplementary international search NPL citation
PHAGE-MIMICKING NANOPARTICLES AND POLYETHYLENIMINE METAL IMPLANT COATINGS	WO2026039751 (A1)	2026-02-19	NALLATHAMBY PRAKASH DANIEL [US]	UNIV NOTRE DAME DU LAC [US]	A61L27/04 A61L27/34 B82Y30/00 B82Y40/00		WO2025US42207	20250815	US202463684254P 20240816
A SELF-CIRCULARIZING NON-REPLICATIVE PHAGE VECTOR (SCNRPV) FOR GENE THERAPY	WO2026039607 (A1)	2026-02-19	LAI SAMUEL [US] VOORHEES PETER JOHN [US]	UNIV NORTH CAROLINA CHAPEL HILL [US]	A61K35/76 C12N1/20 C12N7/02 C12N9/22 C12N15/70 C12N15/74 C12N9/00		WO2025US41951	20250814	US202463682847P 20240814
PHAGE-CONTAINING BIOCONTROL PRODUCT AND USE THEREOF	WO2026039009 (A1)	2026-02-19	BOYACI ISMAIL HAKKI [TR] EKIZ ESRA [TR] GUVEN KUBRA [TR] TAYYARCAN EMINE KUBRA [TR] EVRAN EYLUL [TR]	HACETTEPE UNIV [TR]	A61K35/76 A61P31/04		WO2025TR50904	20250805	TR20240010601 20240813
PHAGE AND USE THEREOF IN PREPARING BIOLOGICAL FORMULATION FOR INHIBITING DRUG-RESISTANT BACTERIA	WO2026031268 (A1)	2026-02-12	DAI TING [CN] DOU SIFANG [CN] CAI BAOQI [CN] YIN YINGLIN [CN] XU LEI [CN] FU YUAN [CN] ZHOU ZIRU [CN] YUAN KAILIN [CN] LIU JIAYI [CN] CHEN PING [CN] HE ZHIHUANG [CN] WANG WANYU [CN]	UNIV GUANGZHOU MEDICAL [CN]	A61K31/255 A61K35/76 A61P31/04 C12N7/00 C12R1/92	A61K31/255 A61K35/76 A61P31/04 C12N7/00 C12N2795/10121 C12N2795/10132 Y02A50/30 A61K31/255 A61K2300/00 A61K35/76 A61K2300/00	WO2024CN112415	20240815	CN20241182136 20240808
Controlling the Flavour Potential and Phage Risk of Lactococcus Lactis in Cheddar Cheese	US20260035659 (A1)	2026-02-05	MOELLER KIRSTEN KASTBERG [DK] JANZEN THOMAS [DK]	CHR HANSEN AS [DK]	A23C19/032 A23C19/072 C12N1/20 C12N15/74 C12Q1/689 C12R1/01	A23C19/0323 A23C19/072 C12N1/205 C12N15/74 C12N15/746 C12Q1/689 A23V2400/231 C12Q2600/156 C12R2001/01	US202319100828	20230810	EP20220190230 20220812 WO2023EP72160 20230810
COMPOSITIONS AND METHODS FOR PHAGE-BASED TREATMENT OF VIBRIO INFECTIONS	WO2026029901 (A1)	2026-02-05	YEN MINMIN [US] LEE KIHO [US] KASTANTIN MARK [US] CORRADO TANNER [US] SCHLESINGER ERICA [US] SMITHEY DAN [US]	PHAGEPRO P B C [US]	A01N63/40 A61K35/76 A61K35/66 A61P31/04	A01N63/40 A61K35/76 A61K35/66 A61P31/04	WO2025US35744	20250627	US202463677643P 20240731
FAST ACIDIFYING AND PHAGE-RESISTANT LACTIC ACID BACTERIA FOR PASTA FILATA	AU2024328506 (A1)	2026-01-29	POULSEN VERA KUZINA MOGHADAM ELAHE GHANEI NISSEN VARMING ANDERS SOLBERG CARMOHN MUNK CAMILLA RYTTER STRANDBERG DANIEL KRARUP ANDERS JANZEN THOMAS	CHR HANSEN AS [DK]	A23C19/032 A23C19/068	A23C19/032 A23C19/0684 A23V2400/137 A23V2400/147 A23V2400/249	AU20240328506	20240820	EP20230192413 20230821 WO2024EP73295 20240820
Phage and Its Use in Compensating Soil Nitrogen Fixation	US20260022297 (A1)	2026-01-22	SUN MINGMING [CN] ZHANG WEN [CN] LIU SHUYUE [CN] YE MAO [CN] WU YUNLING [CN] WU SHIMAO [CN] WU YARU [CN] YU TIANJING [CN] HU FENG [CN]	UNIV NANJING AGRICULTURAL [CN] INST SOIL SCIENCE CAS [CN]	C09K17/14 C12N15/74 C09K101/00	A01B79/00 C09K17/14 C12N15/74 C09K2101/00 C12N2795/00043	US202519070325	20250304	CN202410978417 20240721	US11192155 (B2)
ATOMIC LAYER DEPOSITION (ALD) PROCESSES APPLIED TO PHAGE AND PHAGE-LIKE PARTICLE PLATFORM YIELD THERMOSTABLE THERAPEUTIC AGENTS	US20260014093 (A1)	2026-01-15	RANDOLPH THEODORE W [US] WITEOF ALYSSA [US] YANG QIN [US] CATALANO CARLOS [US]	UNIV COLORADO REGENTS [US]	A61K9/51 C12N7/00 C23C16/44 C23C16/455	A61K9/1075 A61K9/12 A61K9/145 A61K9/19 A61K9/501 A61K9/5015 A61K9/5073 A61K9/5089 A61K9/5184 A61K39/39 C12N7/00 A61K2039/55505 A61K2039/55555 A61K2039/55566 C12N2795/00023 C12N2795/00051 C12N2795/10351 C23C16/4417 C23C16/45555	US202519273219	20250718	US202363481182P 20230123 US202363482010P 20230127 WO2024US12662 20240123 US202519273219 20250718
KL2-TYPE ACINETOBACTER BAUMANNII PHAGE AND SCREENING METHOD THEREFOR, PHAGE COMPOSITION AND USE, AND DRUG	WO2026011445 (A1)	2026-01-15	MA YINGFEI [CN] TAN XIN [CN] LIU ZIQIANG [CN]	SHENZHEN INST ADV TECH [CN]	A61K35/76 A61P31/04 C12N7/00 C12N15/11 C12Q1/18 C12Q1/686 C12Q1/689 C12R1/01 C12R1/92	A61K35/76 A61P31/04 C12N7/00 C12Q1/18 C12Q1/686 C12Q1/689 C12N2795/10121 C12N2795/10221 C12R2001/01 A61K35/76 A61K2300/00	WO2024CN105325	20240712	CN202410915205 20240709
PEPTIDE-CONJUGATED PHAGE-MIMICKING NANOPARTICLES FOR INFLAMMATION FREE WOUND HEALING	AU2024282877 (A1)	2026-01-15	NALLATHAMBY PRAKASH DANIEL	UNIV NOTRE DAME DU LAC [US]	A61K9/14 A61K33/242 A61K33/38 A61K47/69 A61P31/04 B82B1/00 B82Y5/00 B82Y30/00 B82Y40/00	A01N37/46 A01N59/16 A01P1/00 A61K47/6923 A61K47/6929 A01N37/46 A01N59/16 A01N25/04 A01N59/16 A01N25/04	AU20240282877	20240528	US202363504503P 20230526 WO2024US31264 20240528
CHECKPOINT-BLOCKING RECOMBINANT PHAGE FOR CANCER TREATMENT	WO2026007591 (A1)	2026-01-08	MAO CHUANBIN [CN]	UNIV HONG KONG CHINESE [CN]	A61K9/127 A61K38/08 A61P35/00 C07K7/04 C12N15/09 C12N15/12	A61K35/76 A61K38/08 A61K38/10 A61P35/00 C07K7/04 C07K14/70521 C07K14/70532 A61K9/0019 A61K38/08 A61K2300/00 A61K38/10 A61K2300/00	WO2025CN98782	20250603	US202463666996P 20240702 US202463678868P 20240802
Phage clones displaying combinatorial 7-amino acid sequences selectively binding cadmium ions	PL449079 (A1)	2026-01-05	GROMADZKA BEATA MARTA [PL] SOSNOWSKA MARTA [PL] NIDZWORSKI DAWID [PL] ŻOŁĘDOWSKA SABINA [PL] SZEMIAKO KASJAN [PL]	INST BIOTECHNOLOGII I MEDYCYNY MOLEKULARNEJ [PL]	C02F3/34 C07K7/06 C12N7/01 C12N15/10 C12Q1/70 C02F101/20	C02F3/34 C07K7/06 C12N7/00 C12N15/1037 C12Q1/70 C02F2101/20 C12N2795/00021	PL20240449079	20240630	PL20240449079 20240630	WO2010007723 (A1) KR20190086290 (A) CN108047311B (B) CN108059654B (B)
Phage clones displaying combinatorial amino acid 7mer sequences selectively binding copper (II) ions	PL449083 (A1)	2026-01-05	GROMADZKA BEATA [PL] SOSNOWSKA MARTA [PL] NIDZWORSKI DAWID [PL] ŻOŁĘDOWSKA SABINA [PL] SZEMIAKO KASJAN [PL]	INST BIOTECHNOLOGII I MEDYCYNY MOLEKULARNEJ [PL]	C02F3/34 C07K7/06 C12N7/01 C12N15/10 C02F101/20	C02F3/34 C07K7/06 C12N7/00 C12N15/1037 C02F2101/20 C12N2795/00021	PL20240449083	20240630	PL20240449083 20240630	CN102617709 (A) US2021364491 (A1) CN115260285 (A) CN116925179 (A)
Phage clones displaying combinatorial 7-residue amino acid sequences selectively binding mercury(II) ions	PL449081 (A1)	2026-01-05	GROMADZKA BEATA [PL] SOSNOWSKA MARTA [PL] NIDZWORSKI DAWID [PL] ŻOŁĘDOWSKA SABINA [PL] SZEMIAKO KASJAN [PL]	INST BIOTECHNOLOGII I MEDYCYNY MOLEKULARNEJ [PL]	C02F3/34 C07K7/06 C12N7/01 C12N15/10 C12Q1/70 C02F101/20	C02F3/34 C07K7/06 C12N7/00 C12N15/1037 C12Q1/70 C02F2101/20 C12N2795/00021	PL20240449081	20240630	PL20240449081 20240630	WO2010007723 (A1) KR20190086290 (A) CN108047311B (B) CN108059654B (B)
Phage clones displaying combinatorial 7-amino acid sequences selectively binding manganese (II) and copper (II) ions	PL449080 (A1)	2026-01-05	GROMADZKA BEATA [PL] SOSNOWSKA MARTA [PL] NIDZWORSKI DAWID [PL] ŻOŁĘDOWSKA SABINA [PL] SZEMIAKO KASJAN [PL]	INST BIOTECHNOLOGII I MEDYCYNY MOLEKULARNEJ [PL]	C02F3/34 C07K7/06 C12N7/01 C12N15/10 C12Q1/70 C02F101/20	C02F3/34 C07K7/06 C12N7/00 C12N15/1037 C12Q1/70 C02F2101/20 C02F2101/206 C12N2795/00021	PL20240449080	20240630	PL20240449080 20240630	WO2010007723 (A1) KR20190086290 (A) CN108047311B (B) CN108059654B (B)
Fc- Immune-based molecular detection signal enhancement method using Fc-binding phage	KR20250170521 (A)	2025-12-05	CHUNG WOO JAE [KR] LEE SANG MIN [KR] LEE SANG HYUN [KR] CHANG SEO HYEON [KR]	RESEARCH & BUSINESS FOUND SUNGKYUNKWAN UNIV [KR]	C07K7/06 C07K7/64 C07K16/10 C12N7/00 G01N33/68	C07K7/06 C07K7/64 C07K16/108 C12N7/00 G01N33/6851 G01N33/6857 C07K2317/52 C12N2795/14021	KR20250067538	20250523	KR20240068779 20240527									KR101343791B (B1)
Fc- - Fc-binding phage and antibody-phage conjugate using the same	KR20250170517 (A)	2025-12-05	CHUNG WOO JAE [KR] LEE SANG MIN [KR] LEE SANG HYUN [KR] CHANG SEO HYEON [KR]	RESEARCH & BUSINESS FOUND SUNGKYUNKWAN UNIV [KR]	A61K47/68 A61P31/00 C07K7/06 C07K7/08 C07K16/10 C12N7/00	A61K47/6801 A61K47/6841 A61K47/6889 A61P31/00 C07K7/06 C07K7/08 C07K16/108 C12N7/00 C07K2317/52 C07K2317/76 C07K2319/00 C12N2795/14021 C12N2795/14022 C12N2795/14042	KR20250067273	20250523	KR20240068777 20240527									KR101343791B (B1)
Phage composition and its use in strengthening soil carbon fixation	US12492384 (B1)	2025-12-09	YE MAO [CN] LIU SHUYUE [CN] YAO KEYU [CN] LI MENGKE [CN] QIAN MIN [CN] FENG NINGSHA [CN]	INST SOIL SCIENCE CAS [CN]	C09K17/42 C12N7/00	C09K17/42 C12N7/00 C12N2795/00031	US202519067863	20250301	US202519067863 20250301									JP2004097032 (A) CN109234240 (A) CN109706125 (A) US2020063109 (A1) CN117602979 (A)
METHODS AND COMPOSITIONS RELATING TO PHAGE RPA PROTEIN PRODUCTION	WO2025254708 (A2); WO2025254708 (A3)	2025-12-11	LOPARO JOSEPH JOHN [US] CHANG SEUNGWOO [US] SPRINGER MICHAEL [US]	HARVARD COLLEGE [US]	C07K14/25 C12Q1/70	C07K14/21 C07K14/24 C07K14/245 C07K14/25 C12N9/1252 C12Q1/70	WO2025US19337	20250311	US202463564105P 20240312
USE OF RECOMBINANT PHAGE IN CANCER THERAPY	WO2025246968 (A1)	2025-12-04	MAO CHUANBIN [CN]	UNIV HONG KONG CHINESE [CN]	A61K38/04 A61P35/00 C12N7/01	A61K38/04 A61K48/0041 A61K48/005 A61P35/00 C07K14/005 C12N15/86 C12N2795/14122 C12N2795/14142 C12N2795/14145 C12N2810/40	WO2025CN95285	20250516	US202463653066P 20240529
PHAGE DISPLAY-BASED CELL-PENETRATING PEPTIDE DISCOVERY PLATFORM AND METHODS OF MAKING AND USING THE SAME	CA3244463 (A1)	2023-08-24	LIU JINSHA [US] AFSHAR SEPIDEH [US]	LILLY CO ELI	C12N15/10 C40B40/02	C07K14/005 C12N15/1037 C40B40/02 G01N33/6845 C07K2319/10 C12N2795/14022	CA20233244463	20230216	US202263311270P 20220217 WO2023US62714 20230216
Phage compositions and methods for treating bacterial infections	CN121039287 (A)	2025-11-28	MARESSO ANTHONY GREEN SHALOM TVERRIEGL ANDREAS LAMIG RASMUS SALAZAR KARIN CLARK JAMES R TRAUTNER BERND	BAYLOR COLLEGE MEDICINE US VETERANS AFFAIRS	A61K38/00 A61P31/04 C12Q1/02 C12Q1/18 C12Q1/20	A61K35/76 A61P31/04 C12N7/00 C12N2795/10132 C12N2795/10171 C12N2795/10232 C12N2795/10271 Y02A50/30	CN202280102912	20221205	WO2022US80888 20221205
Phage vBSalPSE29, phage vBSalPSE29 preparation and application of phage vBSalPSE29 preparation	CN121022764 (A)	2025-11-28	SUN WUWEN REN XIAOCHEN DU BINGMEI LI JINHONG ZHANG LEI LIANG RUIQI	UNIV JILIN AGRICULTURAL	A01N63/40 A01P1/00 A23K10/18 A23K50/75 A61K35/76 A61P31/04 C12N7/00 C12R1/92	A01N63/40 A01P1/00 A23K10/18 A23K50/75 A61K35/76 A61P31/04 C12N7/00 C12N2795/10221 C12N2795/10231 C12N2795/10232	CN202511551593	20251028	CN202511551593 20251028	WO2019164194 (A1) CN110305851 (A) CN111139225 (A) CN113583971 (A)
Phage virus multi-host prediction method, system, equipment and medium	CN121034419 (A)	2025-11-28	WANG YUNZHAN CAI YUNPENG	SHENZHEN INST OF ADV TECH CAS	G06N3/0455 G06N3/0464 G06N3/088 G06N3/0895 G16B5/00 G16B30/00 G16B40/00 G16B50/00 G16B50/10	G06N3/0455 G06N3/0464 G06N3/088 G06N3/0895 G16B5/00 G16B30/00 G16B40/00 G16B50/00 G16B50/10	CN202410664982	20240527	CN202410664982 20240527

## Sheet: PATENTSCOPE_1
Search_terms	Results	Description
FP:(bacteriophage Chile)	8
		1. WO2026013435 - SYSTEMS AND METHODS FOR PREDICTING BACTERIOPHAGE COCKTAIL - BACTERIA INTERACTION
		2. WO2024231715 - SYSTEMS AND METHODS FOR PREDICTING BACTERIOPHAGE HOST RANGE
		3. WO2025137783 - BIOPRODUCTO BASADO EN BACTERIOFAGO LÍTICO PARA EL CONTROL DE XANTHOMAS CAMPESTRIS PV. CAMPESTRIS, EN BRÁSICAS
		4. WO2024033686 - BACTERIOPHAGES AND COMPOSITIONS THEREOF FOR CONTROLLING THE GROWTH OF PSEUDOMONAS LUNDENSIS IN MEAT PRODUCTS
		5. WO2024042387 - BACTERIOPHAGE COCKTAIL WITH BROAD-SPECTRUM LYTIC ACTIVITY AGAINST SALMONELLA SEROVARS
		6. EP4344399 - BACTERIOPHAGES AND COMPOSITIONS THEREOF FOR CONTROLLING THE GROWTH OF PSEUDOMONAS LUNDENSIS IN MEAT PRODUCTS
		7. US20240245065 - BACTERIOPHAGES AND COMPOSITIONS THEREOF FOR CONTROLLING THE GROWTH OF PSEUDOMONAS LUNDENSIS IN MEAT PRODUCTS
		8. US20140105866 - BACTERIOPHAGES USEFUL FOR THE PROPHYLAXIS AND THERAPY OF VIBRIO ANGUILLARUM
FP:(bacteriophage Argentina)	0	ND
FP:(bacteriophage Peru)	0	ND
FP:(bacteriophage Colombia)	1	1. WO2015070193 - COMPOSITIONS AND METHODS FOR TARGETED GENE DISRUPTION IN PROKARYOTES
FP:(Bacteriophage Venezuela)	0	ND
FP:(Bacteriophage Paraguay)	0	ND
FP:(Bacteriophage Ecuador)	0	ND
FP:(Bacteriophage Uruguay)	0	ND
FP:(bacteriophage brasil)/FP:(bacteriophage brazil)	0	ND
FP:(bacteriophage Bolivia)	0	ND
https://patentscope.wipo.int/search/es/result.jsf?_vid=P11-MM49FH-16927

## Sheet: PATENTESCOPE_2
Search_terms	Results	Description
FP:(phage Brasil)	10	1. WO2002020822 - BIOPANNING AND RAPID ANALYSIS OF SELECTIVE INTERACTIVE LIGANDS (BRASIL)
		2. CA2421380 - BIOPANNING AND RAPID ANALYSIS OF SELECTIVE INTERACTIVE LIGANDS (BRASIL)
		3. US20050074747 - Biopanning and rapid analysis of selective interactive ligands (brasil)
		4. AU2001288914 - Biopanning and rapid analysis of selective interactive ligands (brasil)
		5. AU2007234495 - Biopanning and rapid analysis of selective interactive ligands (BRASIL)
		6. US20080176792 - VEGFR-1 TARGETING PEPTIDES
		7. WO2005026195 - BIOPANNING AS AN APPROACH TO STUDY THE PATHOGENESIS OF AND PRODUCE NOVEL TREATMENT MODALITIES FOR INVASIVE ASPERGILLOSIS
		8. WO2013185193 - METHOD FOR PRODUCING AND OBTAINING VARIABLE DOMAINS OF ANTI-DIGOXIN MONOCLONAL ANTIBODY FAB FRAGMENT USING THE MOLECULAR BIOLOGY CLONING TECHNIQUE
		9. US20050187161 - Biopanning as an approach to study the pathogenesis of and produce novel treatment modalities for invasive Aspergillosis
		10. BR102015001503 - peptídeos antiadesão de paracoccidioides spp. e uso dos mesmos
FP:(phage Colombia)	0
FP:(phage Venezuela)	0
FP:(phage Ecuador)	0
FP:(phage Peru)	0
FP:(phage Paraguay)	0
FP:(phage Uruguay)	0
FP:(phage Bolivia)	0
FP:(phage Chile)	4	1. WO2023242621 - METHODS AND SYSTEMS FOR DESIGNING PHAGE COCKTAILS
		2. WO2025137783 - BIOPRODUCTO BASADO EN BACTERIOFAGO LÍTICO PARA EL CONTROL DE XANTHOMAS CAMPESTRIS PV. CAMPESTRIS, EN BRÁSICAS
		3. EP4313092 - METHODS AND SYSTEMS FOR DESIGNING PHAGE COCKTAILS
		4. US20240087684 - METHODS AND SYSTEMS FOR DESIGNING PHAGE COCKTAILS

## Sheet: Google patents 1
id	title	assignee	inventor/author	priority date	filing/creation date	publication date	grant date	result link	representative figure link
AR-001288-A1	Monoclonal antibodies of monkeys specific for human B7, 1 and / O B7,2, their primatized forms, pharmaceutical compositions with antibodies and their use as immunosuppressants.	Idec Pharma Corp		1995-06-07	1996-05-31	1997-10-08		https://patents.google.com/patent/AR001288A1/en
AR-005651-A1	FUSION PROTEIN, VECTOR OF EXPRESSION FOR SUCH PROTEIN, ESCHERICHIA COLI STRAIN THAT EXPRESSES SUCH PROTEIN, USE OF SUCH PROTEIN, COMPOSITION OF VACCINE INCLUDING PROTEIN, METHOD FOR THE PURIFICATION OF PROTEIN AND MONOCLONAL ANTIBODY IN EMPLOYE	Ct Ingenieria Genetica Biotech		1996-01-17	1997-01-17	1999-07-14		https://patents.google.com/patent/AR005651A1/en
AR-010714-A1	GENE EXPRESSION PROMOTING DNA SEQUENCE	Bio Sidus S A		1999-05-05	1999-05-05	2000-07-12		https://patents.google.com/patent/AR010714A1/en
AR-015317-A1	DNA SEQUENCE PROMOTER OF GENES EXPRESSION	Bio Sidus S A		1999-08-05	1999-08-05	2001-04-18		https://patents.google.com/patent/AR015317A1/en
AR-025410-A1	METHOD TO PREPARE A S. THERMOPHILUS BACTERIA RESISTANT TO ATTACK OF AT LEAST ONE BACTERIOPHAGO	Nestle Sa		1999-08-27	2000-08-25	2002-11-27		https://patents.google.com/patent/AR025410A1/en
AR-026414-A1	5 MEMBER HETEROCICLICAL COMPUTERS CONTAINING NITROGEN	Takeda Pharmaceutical		1999-11-10	2000-11-09	2003-02-12		https://patents.google.com/patent/AR026414A1/en
AR-029751-A1	STREPTOCOCCUS THERMOPHILUS STRAPS THAT SHOW PHASE RESISTANCE, A NUCLEIC ACID MOLECULA, PLASMIDO CONTAINING SUCH MOLECULA, MICROORGANISM CONTAINING SUCH PLASMIDO, A CULTIVATION INITIATION OF THE FERMENTATION OF PLASMING AND USE	Anidral Srl		1999-07-27	2000-05-17	2003-07-16		https://patents.google.com/patent/AR029751A1/en
AR-040178-A1	FUSION COUPLE PROTEIN WITH DOMINION OF UNION TO HILL AND AN AUXILIARY EPITHOPE T PROMISCUO	Glaxosmithkline Biolog Sa, Glaxo Group Ltd		2002-06-11	2003-06-09	2005-03-16		https://patents.google.com/patent/AR040178A1/en
AR-042146-A1	RECOMBINATION OF SPECIFIC SEQUENCE DNA IN EUCARIOT CELLS	Boehringer Ingelheim Pharma, Peter Droege	Enenkel Barbara Dr, Peter Droege	2002-11-28	2003-11-28	2005-06-08		https://patents.google.com/patent/AR042146A1/en
AR-047126-A1	ISOLATED PAYMENTS AND ITS USE AS A DISINFECTANT IN FOOD OR FOR THE HYGIENIZATION OF THE INDUSTRIAL ENVIRONMENT	Nestec Sa		2003-11-19	2004-11-18	2006-01-11		https://patents.google.com/patent/AR047126A1/en
AR-050106-A1	NEW PARTICLE OF FAGO T4 RECOMBINANT AND USES OF THE SAME	Vincogen Corp		2005-08-05	2005-08-05	2006-09-27		https://patents.google.com/patent/AR050106A1/en
AR-050893-A1	METHOD FOR OBTAINING RECOMBINANT PROTEINS OF THE VIRUS OF THE EQUINE INFECTIOUS ANEMIA.	Univ Nac De La Plata Unlp	Marcelo R Pecoraro, Guillermo Hernan Scuazza	2005-09-28	2005-09-28	2006-11-29		https://patents.google.com/patent/AR050893A1/en
AR-051897-A1	PEPTIDES THAT MIMETIZE THE ANTIGENIC REGIONS OF THE HEPATITIS VIRUS A	Inst Finlay Ct De Investgacion	Hernandez Ela Maria Perez, Diaz Osmany Larralde, Casanueva Raiza Martinez, Casanova Frank Camacho, David I Stott, Blanco Nevis Amin, Coronel Arturo Talavera, Morales Gustavo Sierra	2006-01-10	2006-01-10	2007-02-14		https://patents.google.com/patent/AR051897A1/en
AR-061317-A1	AGENTS TO PREVENT OR TREAT INFLAMMATORY DISEASES	Chugai Pharmaceutical Co Ltd	Masakazu Hasegawa, Hidetomo Kitamura, Hideki Adachi, Keiko Kasutani	2006-06-08	2007-06-08	2008-08-20		https://patents.google.com/patent/AR061317A1/en
AR-062699-A1	A PROCEDURE FOR DETECTION AND IDENTIFICATION OF BACTERIOPHAGOS OF LACTOBACILUS CASEI / PARACASEI BY REACTION IN THE POLYMERASE CHAIN (PCR) AND ITS APPLICATIONS	Univ Nac Del Litoral, Consejo Nac Invest Cient Tec	Jorge Alberto Reinheimer, Ana Griselda Binetti, Maria Lujan Capra	2007-09-07	2007-09-07	2008-11-26		https://patents.google.com/patent/AR062699A1/en
AR-065553-A1	SANITATION OF THE EXTERNAL LAYER OF AN ANIMAL USING BACTERIOFAGO	Omnilytics Inc		2007-02-28	2008-02-28	2009-06-17		https://patents.google.com/patent/AR065553A1/en
AR-065894-A1	PROTEINS OF UNION TO THE FAGO RECEIVER FOR ANTIBACTERIAL THERAPY AND OTHER NEW NOVEDOSES	Ca Nat Research Council, Dow Agrosciences Llc		2007-03-30	2008-03-31	2009-07-08		https://patents.google.com/patent/AR065894A1/en
AR-067826-A1	SYSTEM THAT INCLUDES BACTERIOPHAGOS AND PARTICLES INCLUDING AGROCHEMICAL OR PHARMACEUTICAL ACTIVE AGENTS	Bayer Technology Services Gmbh		2007-08-06	2008-08-06	2009-10-21		https://patents.google.com/patent/AR067826A1/en
AR-067971-A1	USE OF COMPOSITION FOR THE PREVENTION AND / OR TREATMENT OF METABOLIC DISORDERS	Nestec Sa		2007-08-17	2008-08-15	2009-10-28		https://patents.google.com/patent/AR067971A1/en
AR-068552-A1	POLYPEPTIDES AND POLINUCLEOTIDOS OF THE PHAGO OMEGAMRU AND ITS USES TO DETECT, POINT AND INHIBIT METANOGENIC MICROBIAL CELLS	Pastoral Greenhouse Gas Res Lt		2007-09-25	2008-09-25	2009-11-18		https://patents.google.com/patent/AR068552A1/en
AR-069511-A1	ATT RECOMBINATION SEQUENCES THAT ALLOW THE GENERATION OF AN IMPROVED PROTEIN EXPRESSION SYSTEM	Boehringer Ingelheim Pharma	Barbara Enenkel	2007-11-30	2008-11-28	2010-01-27		https://patents.google.com/patent/AR069511A1/en
AR-071704-A1	GUSTAGE FORMATS ACCORDING TO THE LEGACY FOR MULTIPLE USERS REUSING OPERATION OF A SLOT (WALLS)	Interdigital Patent Holdings	Stephen G Dick, Marian Rudolf	2008-05-09	2009-05-11	2010-07-07		https://patents.google.com/patent/AR071704A1/en
AR-073997-A1	FORMULATIONS OF MOLECULES OF UNION TO ANTIGENO OF UNIQUE DOMAIN. METHOD. KIT	Wyeth Corp		2008-10-29	2009-10-29	2010-12-15		https://patents.google.com/patent/AR073997A1/en
AR-079051-A1	PAYMENT EXHIBITION VECTOR	Pf Medicament		2009-11-18	2010-11-17	2011-12-21		https://patents.google.com/patent/AR079051A1/en
AR-079158-A1	COLOIDAL MIXTURE THAT INCLUDES FINE SOLID PARTICLES AND PAYMENT PARTICLES THAT INFLUENCE THE SAME STABILITY	Syngenta Participations Ag		2009-11-24	2010-11-24	2011-12-28		https://patents.google.com/patent/AR079158A1/en
AR-080810-A1	COMPOSITION OF A PEPTIDE TO BETA1-6 LINKED TO A VIRUS, VACCINE AND USE TYPE	Novartis Ag		2010-03-29	2011-03-28	2012-05-09		https://patents.google.com/patent/AR080810A1/en
AR-087330-A1	GENETICALLY MODIFIED PAYMENT AND USE OF THE SAME	Delphi Genetics Sa	Cedric Szpirer	2011-07-07	2012-07-06	2014-03-19		https://patents.google.com/patent/AR087330A1/en
AR-093061-A1	METHODS AND COMPOSITIONS FOR THE TREATMENT AND CONTROL OF DISEASES IN PLANTS	Texas A & M Univ Sys	Das Mayukh, J Ahern Stephen, F Iii Young Ryland, Suvra Bhowmick Tushar, F Gonzales Carlos	2012-10-19	2013-10-18	2015-05-13		https://patents.google.com/patent/AR093061A1/en
AR-094663-A1	METHOD FOR CONTROLLING HARMFUL MICROBES IN OIL AND GAS AND IN OTHER INDUSTRIAL FLUIDS	Multi Chem Group Llc		2013-01-14	2014-01-14	2015-08-19		https://patents.google.com/patent/AR094663A1/en
AR-095775-A1	METHOD FOR THE USE OF NITRATE REDUCING BACTERIA AND PHAGOS TO MITIGATE THE PRODUCTION OF BIOGENIC SULFIDE	Multi Chem Group Llc		2013-04-05	2014-04-04	2015-11-11		https://patents.google.com/patent/AR095775A1/en
AR-096634-A1	FUNGICIDE MIXTURES I INCLUDING FUNGICIDES OF TYPE STROBILURINE	Basf Se		2013-06-18	2014-06-17	2016-01-20		https://patents.google.com/patent/AR096634A1/en
AR-099276-A1	AGRICULTURAL MIXTURES WITH CARBOXAMIDE COMPOUNDS	Basf Se		2013-10-18	2014-10-16	2016-07-13		https://patents.google.com/patent/AR099276A1/en
AR-099810-A1	MICROORGANISMS THAT PRODUCE AMINO ACIDS L AND PROCESS TO PRODUCE AMINO ACIDS BY USING THEM	Cj Cheiljedang Corp	Ho Lee Kwang, Sun Lee Ji, Hyun Kwon Do, Il Seo Chang, Ki Cheong Yong, Sung Koh Eun	2014-03-21	2015-03-20	2016-08-17		https://patents.google.com/patent/AR099810A1/en
AR-101096-A1	METHOD FOR THE TREATMENT OF FOOD SURFACES WITH BACTERIOPHAGES	Dow Global Technologies Llc		2014-07-16	2015-07-02	2016-11-23		https://patents.google.com/patent/AR101096A1/en
AR-101164-A1	FUNGICIDE MIXTURES BASED ON 1,4-DITIINE DERIVATIVES	Basf Se		2015-05-29	2015-05-29	2016-11-30		https://patents.google.com/patent/AR101164A1/en
AR-101689-A1	NON-REPLICATIVE TRANSDUCTION PARTICLES AND REPORTER SYSTEMS BASED ON TRANSDUCTION PARTICLES	Geneweave Biosciences Inc		2014-08-25	2015-08-25	2017-01-04		https://patents.google.com/patent/AR101689A1/en
AR-101919-A1	ZEA MAYS REGULATORY ELEMENTS AND USES OF THESE	Dow Agrosciences Llc	Wu Huixia, Beringer Jeffrey, N Muthuraman Karthik, Elango Navin, Bennett Sara, Gupta Manju	2014-01-23	2015-01-23	2017-01-25		https://patents.google.com/patent/AR101919A1/en
AR-102351-A1	METHOD AND PESTICIDE MIXTURES TO CONTROL PENTATOMIDAE PESTS	Basf Se		2014-10-16	2015-10-16	2017-02-22		https://patents.google.com/patent/AR102351A1/en
AR-102890-A1	POLYPEPTIDES THAT INCLUDE A SEQUENCE OF G3P AMINO ACIDS OF BACTERIOPHAGUS WITHOUT GLUCOSILATION SIGNAL	Neurophage Pharmaceuticals Inc	d jones Timothy, G E Holgate Robert, J Carr Francis, Fisher Richard, Proschitsky Ming, Asp Eva, Krishnan Rajaraman	2014-12-03	2015-12-03	2017-03-29		https://patents.google.com/patent/AR102890A1/en
AR-103915-A1	PESTICIDE MIXTURE THAT INCLUDES A CARBOXAMIDE COMPOUND AND A BIOPLAGUICIDE	Basf Agrochemical Products Bv		2015-03-11	2016-03-11	2017-06-14		https://patents.google.com/patent/AR103915A1/en
AR-105619-A1	ANTI-PD-1 ANTIBODIES AND DERIVATIVES	Beijing dongfang biotech co ltd, Beijing Jingyitaixiang Tech Development Co Ltd		2015-06-09	2016-06-08	2017-10-25		https://patents.google.com/patent/AR105619A1/en
AR-110773-A1	COMPOSITIONS AND RELATED METHODS FOR AGRICULTURE	Flagship Pioneering Inc	Barry Andrew Martin, Christine Cezar, Jonathan Friedlander, Zachary Garo Armen, Ignacio Martinez, Amado Maier Steve Avendao	2017-01-24	2018-01-24	2019-05-02		https://patents.google.com/patent/AR110773A1/en
AR-110774-A1	METHODS FOR DECREASING THE FITNESS OF AN AGRICULTURAL INSECT PEST BY MEANS OF COMPOSITION ADMINISTRATION WITH ANTI MICROBIAL PEPTIDES	Flagship Pioneering Inc	Amado Maier Steve Avendao, Barry Andrew Martin, Zachary Garo Armen, Ignacio Martinez	2017-01-24	2018-01-24	2019-05-02		https://patents.google.com/patent/AR110774A1/en
AR-110846-A1	RELATED METHODS AND COMPOSITIONS FOR FOOD AND FOOD MANUFACTURE	Flagship Pioneering Inc	Amado Maier Steve Avendao, Barry Andrew Martin, Christine Cezar, Zachary Garo Armen, Ignacio Martinez	2017-01-24	2018-01-24	2019-05-08		https://patents.google.com/patent/AR110846A1/en
AR-110951-A1	COMPOSITIONS AND RELATED METHODS TO CONTROL DISEASES TRANSMITTED BY VECTORS	Flagship Pioneering Inc	Amado Maier Steve Avendao, Barry Andrew Martin, Zachary Garo Armen, Ignacio Martinez	2017-01-24	2018-01-24	2019-05-22		https://patents.google.com/patent/AR110951A1/en
AR-111981-A1	METHOD TO PRODUCE MUTANT STREPTOCOCCUS THERMOPHILUS STRAINS	Chr Hansen As	Jeorgos Trihaas, Thomas Janzen, Patrick Derkx	2017-05-31	2018-05-31	2019-09-11		https://patents.google.com/patent/AR111981A1/en
AR-113946-A1	FUNGICIDE MIXTURES INCLUDING SUBSTITUTED PYRIDINES	Basf Se		2017-12-15	2018-12-14	2020-07-01		https://patents.google.com/patent/AR113946A1/en
AR-115078-A1	METHODS AND COMPOSITIONS TO KILL A BACTERIA OF INTEREST	Locus Biosciences Inc	Hannah Hewitt Tuson, Sandi Wong, Kurt Selle, David G Ousterout, Paul M Garofolo	2018-05-04	2019-05-03	2020-11-25		https://patents.google.com/patent/AR115078A1/en
AR-117197-A2	METHODS AND COMPOSITIONS FOR THE TREATMENT AND CONTROL OF DISEASES IN PLANTS	Texas A & M Univ Sys	Tushar Suvra Bhowmick, Iii Ryland F Young, Mayukh Das, Stephen J Ahern, Carlos F Gonzales	2012-10-19	2019-11-20	2021-07-21		https://patents.google.com/patent/AR117197A2/en
AR-121630-A2	PEPTIDES AND PEPTIDE COMBINATIONS CAPABLE OF BINDING TO MHC AND INDUCE CROSS-REACTIVITY OF T LYMPHOCYTES	Immatics Biotechnologies Gmbh	Andrea Mahr, Toni Weinschenk, Oliver Schoor, Jens Fritsche, Valentina Goldfinger	2015-10-05	2021-03-22	2022-06-22		https://patents.google.com/patent/AR121630A2/en
AR-124006-A1	PSEUDOMONAD PHAGE COMPOSITIONS COMPRISING CRISPR-CAS SYSTEMS AND METHODS OF USE THEREOF	Janssen Pharmaceuticals Inc, Locus Biosciences Inc	David G Ousterout, Paul M Garofolo, Kurt Selle, Hannah Hewitt Tuson, Lana Mmillan, Robert Mkee, Taylor Penke, Shaun Steele, Christopher Ladner, Gabriel Al-Ghalith	2020-11-05	2021-11-05	2023-02-01		https://patents.google.com/patent/AR124006A1/en
AR-126739-A1	ANTIBODY DIRECTED AGAINST CLDN18.2, BISPECIFIC ANTIBODY AND THE USE OF THESE	Harbour Biomed Shangai Co Ltd	Ming Jheng, - Wang Yongqiang Jin, Yun Zhang, Chuchu Zhao, Yunxing Yang, Fei Chen, Beibei Qin, Yuetao Wu, Yi Ding	2021-08-09	2022-08-08	2023-11-08		https://patents.google.com/patent/AR126739A1/en
AR-126990-A2	METHOD TO DECREASE THE FITNESS OF AN AGRICULTURAL INSECT PEST AND RELATED COMPOSITION	Flagship Pioneering Innovations V Inc	Ignacio Martinez, Zachary Garo Armen, Barry Andrew Martin, Amado Maier Steve Avendao	2017-01-24	2022-09-07	2023-12-06		https://patents.google.com/patent/AR126990A2/en
AR-126991-A2	METHOD TO INCREASE THE FITNESS OF A HONEY BEE AND RELATED COMPOSITION	Flagship Pioneering Innovations V Inc	Ignacio Martinez, Zachary Garo Armen, Jonathan Friedlander, Christine Cezar, Barry Andrew Martin, Amado Maier Steve Avendao	2017-01-24	2022-09-07	2023-12-06		https://patents.google.com/patent/AR126991A2/en
AR-126993-A2	METHOD TO INCREASE A NUTRITIONAL PROFILE OF AN INSECT	Flagship Pioneering Innovations V Inc	Ignacio Martinez, Zachary Garo Armen, Christine Cezar, Barry Andrew Martin, Amado Maier Steve Avendao	2017-01-24	2022-09-07	2023-12-06		https://patents.google.com/patent/AR126993A2/en
AR-128217-A1	COMPOSITIONS FOR THE TREATMENT OF E. COLI AND SALMONELLA	Phagelab Chile Spa	Soto Nicols Ferreira, Castro Hans Pieringer, Palma Pablo Cifuentes, Zambrano Diego Belmar	2022-02-11	2023-01-06	2024-04-10		https://patents.google.com/patent/AR128217A1/en
AR-128822-A1	MUTEINS DERIVED FROM HUMAN INTERLEUKIN-2 WITH SUPERAGONIST ACTIVITY	Ct Inmunologia Molecular	Dorantes Gertrudis Rojas, Hernndez Ernesto Relova, Portilla Tania Carmenate, Monzn Kalet Len	2022-03-18	2023-03-17	2024-06-19		https://patents.google.com/patent/AR128822A1/en
AR-129166-A1	BACTERIOPHAGES WITH LITHIC ACTIVITY AGAINST MYCOBACTERIUM	Astellas Pharma Inc, National Univ Corporation Tokai National Higher Education And Research System	Hiroki Ando, Hideaki Matsuoka, Koji Matsukawa, Yutaro Ono, Shoichi MITSUNAKA	2022-04-28	2023-04-27	2024-07-24		https://patents.google.com/patent/AR129166A1/en
AR-129336-A1	PHAGE-RESISTANT LACTIC ACID BACTERIA	Chr Hansen As	Thomas Janzen, Ditte Ellegaard Christiansen	2022-05-17	2023-05-16	2024-08-14		https://patents.google.com/patent/AR129336A1/en
AR-129926-A1	COMPOSITIONS AND AGRICULTURAL METHODS	Carus Animal Health Ltd	Greg Firth, Rajesh Odedra	2022-07-15	2023-07-14	2024-10-16		https://patents.google.com/patent/AR129926A1/en
AR-131008-A1	COMPOSITIONS AND METHODS FOR PRODUCING CIRCULAR POLYRIBONUCLEOTIDES	Flagship Pioneering Innovations Vi Llc	Vadim Dudkin, Ki Young Paek	2022-11-08	2023-11-08	2025-02-05		https://patents.google.com/patent/AR131008A1/en
AR-131405-A1	MODIFIED LIGASES AND THEIR USES	Novartis Ag	Gregory Mann, Frdric Stanger	2022-12-20	2023-12-18	2025-03-19		https://patents.google.com/patent/AR131405A1/en
AR-131406-A1	NUCLEIC ACID BINDING METHOD	Novartis Ag	Gregory Mann, Frederic Valentin Stanger	2022-12-20	2023-12-18	2025-03-19		https://patents.google.com/patent/AR131406A1/en
BR-0211943-A	Recombinant human antibody, isolated nucleic acid molecule, host cell, method for expressing an antibody in a host cell, method for producing an antibody, use of a recombinant human antibody, method for diagnosing malaria, purified recombinant human antibody, composition, process of treatment of a malarial infection, method to screen a collection of phage display, and, antibody	Ram Biotech Aps, Pasteur Institut	Morten Steen Hanefeld Dziegiel, Rasmus Lundquist, Leif Kofoed Nielsen	2001-08-16	2002-08-16	2004-09-21		https://patents.google.com/patent/BR0211943A/en
BR-102014017747-A2	taenia saginata mimetic peptide sequences as antigenic and immunogenic targets	Univ Federal Parana	Capelli Peixoto Janaína, Ferreira De Moura Juliana, Magalhães Alvarenga Larissa, Lenzi Fogaça Rafaela, Thomaz Soccol Vanete	2014-07-18	2014-07-18	2018-10-23		https://patents.google.com/patent/BR102014017747A2/en
BR-102020007233-A2	USE OF RECOMBINANT PEPTIDES BINDING THE TUMOR NECROSIS FACTOR ALPHA (TNF-α) RECEPTOR	Universidade Federal de Uberlândia	Carlos Ueira Vieira, Luiz Ricardo Goulart Filho, Jessica Regina Da Costa Silva, Alex Dias Assis, Ana Claúdia Moreira Dos Santos, Renata Graciele Zanon, Raphael Teixeira Borges, Tárika Gonçalves Do Carmo Oliveira, Emilia Resende Vaz, Carlos Antônio Trindade Da Silva, Bruno Antonio Ferreira, Simone Ramos De Conte, Fernanda De Assis Araújo	2020-04-12	2020-04-12	2021-12-07		https://patents.google.com/patent/BR102020007233A2/en
BR-102020023886-A2	Processo de preparo de composições de bacteriófagos, composições de bacteriófagos e uso	Petróleo Brasileiro S.A. - Petrobras, Universidade Federal De Viçosa-Ufv	Sérgio Oliveira De Paula, Roberto Souza Dias, Maira Paula De Souza	2020-11-23	2020-11-23	2022-05-31		https://patents.google.com/patent/BR102020023886A2/pt
BR-102022021803-A2	PRODUCTION PROCESS AND APPLICATION OF PROBIOTICS METABOLITES IN THE INHIBITION OF PATHOGENIC MICROORGANISMS	Universidade Estadual Paulista Julio De Mesquita Filho	Pedro de Oliva Neto, Franciane Cristina De Figueiredo, Joyce Faria De Souza		2022-10-26	2024-05-07		https://patents.google.com/patent/BR102022021803A2/en
BR-102023023799-A2	Human monoclonal anti-flavivirid neutralizing antibodies, peptide sequence, composition containing the peptides and use for the treatment of infections caused by flaviviruses.	Fundação Universidade De Brasilia	Marcelo De Macedo Brigido, Andrea Queiroz Maranhão, Renato Kaylan Alves De Oliveira França, Jacyelle Medeiros Silva, Lucas Silva Rodrigues		2023-11-13	2025-09-23		https://patents.google.com/patent/BR102023023799A2/en
BR-112014013825-B1	Quantitative uniplex method for detecting the presence of one or more of at least six respiratory infection-causing microorganisms in a sample or detecting the absence of said respiratory infection-causing microorganisms in said sample and test card for use in said method	The Secretary Of State For Health	Martin Curran	2011-12-09	2012-12-10	2022-06-21		https://patents.google.com/patent/BR112014013825B1/en
BR-112015023684-A2	bacteriófagos contra salmonela ssp e o seu uso	Ptc Phage Tech Center Gmbh	Lehnherr Hansjörg, Lehnherr-Ilina Tatiana	2013-03-18	2014-03-18	2017-10-24		https://patents.google.com/patent/BR112015023684A2/pt
BR-112016019830-B1	BISPECIFIC ANTIBODY, PHARMACEUTICAL COMPOSITION AND USE OF AN ANTIBODY	Merus N.V.	Cecilia Anna Wilhelmina Geuijen, Cornelis Adriaan de Kruif, Mark Throsby, Ton Logtenberg, Alexander Berthold Hendrik Bakker	2014-02-28	2015-02-27	2024-10-08		https://patents.google.com/patent/BR112016019830B1/en
BR-112017012427-A2	quick-release exhaust valve for phage fluid extraction system	Novartis Ag	g white Daniel, S Layser Gregory, Yalamanchili Satish	2014-12-16	2015-12-10	2018-01-02		https://patents.google.com/patent/BR112017012427A2/en
BR-112017027965-B1	FUSION PROTEIN	Jcr Pharmaceuticals Co., Ltd	Hiroyuki Sonoda, Kenichi Takahashi	2015-06-24	2016-06-24	2025-10-14		https://patents.google.com/patent/BR112017027965B1/en
BR-112018000802-B1	PEST CONTROL AND/OR DETECTION SYSTEM	Basf Corporation	James H. Cink, Greggory K. Storey, Kyle K. Jordan, James W. Austin, Charles E. Evanhoe, Bart Ivy, Daniel W. Engels, Kenneth Lauffenburger, Thomas Dills, Kenneth S. Brown, Cheryl Leichter	2015-07-13	2016-07-13	2021-11-09		https://patents.google.com/patent/BR112018000802B1/en
BR-112018076013-B1	MONOCLONAL ANTIBODY AND ITS USE, EXPRESSION VECTOR, TRANSFORMANT, COSMETIC COMPOSITION, PHARMACEUTICAL COMPOSITION AND METHOD FOR TREATING ACNE	E&S Healthcare Co., Ltd	Kyong Hoon Suh, Suhn Kee Chae, Eun Hye Kang, Jong Hwan Jung, Ki Se Lee, Sun Gi Koh, Sang Ok Seo, Dong Woo Lim, Seong Chan Choi	2016-06-13	2017-06-13	2025-02-04		https://patents.google.com/patent/BR112018076013B1/en
BR-112019002687-B1	CHIMERIC ANTIGEN RECEPTORS TARGETING BCMA, ISOLATED NUCLEIC ACID, VECTOR, ENGINEERED IMMUNE EFFECTOR CELL AND PHARMACEUTICAL COMPOSITION COMPRISING ENGINEERED IMMUNE EFFECTOR CELL	Legend Biotech Ireland Limited	Xiaohu Fan, Qiuchuan ZHUANG, Pingyan WANG, Lin Wang, Lei Yang, Jiaying HAO, Dan Zhao, Xian He	2016-08-10	2017-08-10	2025-05-27		https://patents.google.com/patent/BR112019002687B1/en
BR-112019013710-A2	COMPOSITIONS AND METHODS FOR PLANT PEST CONTROL	Syngenta Participations Ag	Seguin Katherine, Scott Rose Mark, Jucovic Milan, Richard Bramlett Matthew, Fleming Christopher	2017-01-04	2017-12-06	2020-03-03		https://patents.google.com/patent/BR112019013710A2/en
BR-112019019819-A2	polipeptídeo de ligação a il-1r-i	Swedish Orphan Biovitrum Ab Publ	Nordling Erik, Feldwisch Joachim, Nilsson Joakim, Lindborg Malin, Svensson Robert	2017-03-31	2018-04-03	2020-04-22		https://patents.google.com/patent/BR112019019819A2/pt
BR-112020002374-A2	induction of protective immunity against antigens	University Of Florida Research Foundation, Incorporated	Roy Curtiss Iii, Shifeng Wang	2017-08-04	2018-08-03	2020-09-08		https://patents.google.com/patent/BR112020002374A2/en
BR-112020011433-A2	identification of lysines and their derivatives with bacterial activity against pseudomonas aeruginosa	Contrafect Corporation	Raymond Schuch, Chiara Indiani	2017-12-12	2018-12-12	2020-12-01		https://patents.google.com/patent/BR112020011433A2/en
BR-112020013227-B1	MICROBIAL BASED COMPOSITION AND METHOD OF USE	Sustainable Community Development, Llc	Kramer Amanda, Li Daoxin, Tipsrisukond NARIN, Wood Matthew T	2017-12-28	2018-12-28	2024-10-29		https://patents.google.com/patent/BR112020013227B1/en
BR-112020014399-A2	FACTOR H ENHANCING ANTIBODIES AND THEIR USES	Stichting Sanquin Bloedvoorziening	Taco Willem Kuijpers, Diana WOUTERS, Maria Clara BROUWER, Richard Benjamin POUW	2018-01-15	2019-01-15	2020-12-29		https://patents.google.com/patent/BR112020014399A2/en
BR-112020023416-A2	monospecific and multispecific anti-tmeff2 antibodies and their uses	Janssen Biotech, Inc.	Phillip Cooper, Robin Ernst, Rajkumar Ganesan, Colleen Kane, Michael Russell, Sanjaya Singh, Sathyadevi Venkataramani, Sheng-Jiun Wu	2018-05-24	2019-05-21	2021-02-17		https://patents.google.com/patent/BR112020023416A2/en
BR-112020024514-A2	composição imunogênica	Glaxosmithkline Biologicals S.A.	Christiane Marie-Paule Simone Jeanne FERON, Sandra Giannini	2018-06-19	2019-06-18	2021-03-02		https://patents.google.com/patent/BR112020024514A2/pt
BR-112021003843-A2	anti-cd3 antibody folate biconjugates and their uses	Ambrx, Inc.	Md Harunur Rashid, Yin Sun, Feng Tian, Sung Ju Moon	2018-08-28	2019-08-28	2021-05-25		https://patents.google.com/patent/BR112021003843A2/en
BR-112021005583-A2	bacteriófagos terapêuticos	University Of Leicester	Martha CLOKIE, Anisha Thanki	2018-09-24	2019-09-24	2021-06-29		https://patents.google.com/patent/BR112021005583A2/pt
BR-122023027167-A2	METHOD AND SYSTEM FOR INCREASING SUCROSE YIELD FROM HARVESTED SUGAR CANE	Ecolab Usa Inc.	Jeff Hutchison, Adolfo Antenor Diaz Ferrey, Rodrigo Jose Ordonez Sandoval	2017-12-19	2018-12-13	2024-01-23		https://patents.google.com/patent/BR122023027167A2/en
BR-122024023456-A2	COMPOSITION COMPRISING Tn3 SUPPORTS	Medimmune, Llc	Timothy Pabst, Mariko FONSECA, Christopher Thompson, Alan Hunter, Xiangyang Wang, Liu Tie, Yiming Li	2015-03-12	2016-03-11	2025-01-14		https://patents.google.com/patent/BR122024023456A2/en
BR-122024025431-A2	CCR8 ANTIBODIES FOR THERAPEUTIC APPLICATIONS, THEIR USE AND PRODUCTION METHOD, CONJUGATE, PHARMACEUTICAL COMPOSITION, POLYNUCLEOTIDE, VECTOR, ISOLATED CELL AND KIT	Bayer Aktiengesellschaft	Katharina Filarsky, Oliver Von Ahsen, Sandra Berndt, Wiebke Maria Nadler, Philipp Ellinger, Beatrix Stelte-Ludwig, Sabine HOFF, Helge Roider, Ernst Weber, Mark Trautwein, Christian Votsmeier, Nikolaus Pawlowski, Uwe Gritzan, Pascale Buchmann, Christian Bertling, Su-Yi Tseng, Pedro Paz, Phaik Lyn Oh, Patrick Jones, Matyas GORJANACZ	2020-06-26	2021-06-25	2025-01-14		https://patents.google.com/patent/BR122024025431A2/en
BR-122025014102-A2	Bacteriófago recombinante, composição de coquetel, método de preparo de um bacteriófago indicador recombinante, método para a seleção de um tratamento para um indivíduo e método para o monitoramento da eficácia de um tratamento	Laboratory Corporation Of America Holdings	Stephen Erickson, Jose S. Gil, Minh Mindy Bao Nguyen, Dwight Lyman Anderson, Jessica Stach	2018-01-12	2019-01-14	2025-09-02		https://patents.google.com/patent/BR122025014102A2/pt
BR-122025022103-A2	Fusion protein, pharmaceutical composition, isolated nucleic acid, expression vector, isolated host cell, engineered polypeptide, and method of preparing the fusion protein.	Alexion Pharmaceuticals, Inc.	Bridget Puffer, Julian Chandler, Nimish Gera, Douglas L. Sheridan, Siddharth Jindal, Paul P. Tamburini	2017-07-11	2018-07-11	2025-11-18		https://patents.google.com/patent/BR122025022103A2/en
BR-PI0520438-A2	distribution of active proteins to the central nervous system using phage vectors	Scripps Research Inst	Kim J Janda	2005-06-28	2005-06-28	2009-05-12		https://patents.google.com/patent/BRPI0520438A2/en
BR-PI0609615-A2	methods of predicting the efficacy of egfr-specific binding agent treatment in treating egfr-related cancer in a subject, treating the same and determining the effectiveness of treatment in a patient	Amgen Inc.	Siena Salvatore, Moroni Mauro, Bardelli Alberto	2005-04-01	2006-03-30	2010-04-27		https://patents.google.com/patent/BRPI0609615A2/en
BR-PI0610841-A2	identification of hla-a2 t-cell epitopes derived from immature oncofetal antigen laminin receptor protein and uses thereof	Immatics Biotechnologies Gmbh	Matthias Zeis	2005-04-26	2006-04-26	2010-07-27		https://patents.google.com/patent/BRPI0610841A2/en
BR-PI0613660-A2	microorganism, metl expression cassette, vector, methods for producing methionine, lycopene, incremented levels of a desired carotenoid, at least two compounds in a fermentation process, a desired carotenoid compound, at least two compounds in a fermentation process, one carotenoid compound, and a sulfur-containing fine chemical, and to increase methionine production capacity in a microorganism, …	Basf Ag	Andrea Herold, Corinna Klopprogge, R Rogers Yocum, Oskar Zelder, Hartwig Schroeder, Mark K Williams	2005-07-18	2006-07-18	2012-11-06		https://patents.google.com/patent/BRPI0613660A2/en
BR-PI0615547-A2	produto alimentìcio, preparação farmacêutica, método de fabricação de produto alimentìcio, método de fabricação de preparação farmacêutica, uso do produto alimentìcio, usos da preparação farmacêutica, método de fornecimento de benefìcios à saúde do intestino e implementos de liberação para uso com produto alimentìcio	Unilever Nv	Leo Gerardus Joseph Frenken, Lars-Goran Lennart Hammarstrom, Adrianus Marinus Ledeboer	2005-08-19	2006-05-24	2011-05-24		https://patents.google.com/patent/BRPI0615547A2/pt
BR-PI0616242-A2	protein flocculation using salts	Wyeth Corp	Jonathan L Coffman, Russell I Shpritzer, Steven M Vicik	2005-09-15	2006-09-08	2011-06-14		https://patents.google.com/patent/BRPI0616242A2/en
BR-PI0621490-A2	attenuated mutant strain of a veterinary species-infecting bacterium, vaccine for immunization of veterinary species against a bacterial infection, method for immunizing a veterinary species against a bacterial infection, use of an attenuated mutant strain and method for serological distinction between vaccinated animals and infected animals by an allele-wild strain	Univ Bruxelles	Greve Henri Marcel Jozef De, Connie Theresia Adriaense, Jean-Pierre Ernest Clement Hernalsteens	2006-03-20	2006-03-20	2011-12-13		https://patents.google.com/patent/BRPI0621490A2/en
BR-PI0706481-A2	antibody or antigen-binding fragment thereof, humanized antibody, antigen-binding fragment, transformed or transfected recombinant host cell, methods of producing an antibody, for treating a human patient afflicted with a disease, to prevent acute asthmatic attacks in a human patient , and to reduce the frequency and / or mitigate the effects of acute asthmatic attacks on a human patient, pharmac…	Glaxo Group Ltd	Claire Ashman, Martin John Cassidy, Jane Elizabeth Clarkson, Jonathan Henry Ellis, Trevor Anthony Kenneth Wattam	2006-01-11	2007-01-10	2011-03-29		https://patents.google.com/patent/BRPI0706481A2/en
BR-PI0708079-A2	purification of bacterial antigens	Novartis Ag	Antonello Covacci, Markus Hileringmann, Llaria Ferlenghi	2006-02-17	2007-02-16	2011-05-17		https://patents.google.com/patent/BRPI0708079A2/en
BR-PI0708998-A2	antibody that specifically binds to rage; chimeric antibody or a rage binding fragment thereof; humanized antibody or a rage binding fragment thereof; humanized antibody that specifically binds to rage or a rage binding fragment thereof; antibody that specifically binds to rage and blocks the binding of a rage body partner; isolated nucleic acid; method of treating an individual who has a rage-re…	Wyeth Corp	Brian Clancy, Janet Paulsen, Nicole Piche-Nicholas, Debbie Pittman, Kodangattil Sreekumar, Ying Sun, Xiang-Yang Tan, Lioudmila Tchistiakov, Angela Widom	2006-03-21	2007-03-21	2011-06-21		https://patents.google.com/patent/BRPI0708998A2/en
BR-PI0720841-A2	CD200R ANTIBODIES	Schering Corp	Leonard G Presta, Holly M Cherwinski, Joseph H Phillips	2006-12-22	2007-12-20	2014-03-04		https://patents.google.com/patent/BRPI0720841A2/en
BR-PI0812765-B1	Antígeno associado a cânceres de pulmão e linfomas	Philogen S.P.A.	Dario Neri, Alessandra Villa, Jascha-Nikolai Rybak, Eveline Trachsel	2007-07-25	2008-07-24	2019-04-24		https://patents.google.com/patent/BRPI0812765B1/pt
BR-PI0913855-A2	novas proteínas de adesão do bacteriófago	Biomeriux S A	Manfred Biebl, Monika Walter, Renate Grassl, Stefan Miller	2008-07-04	2009-07-03	2015-10-20		https://patents.google.com/patent/BRPI0913855A2/pt
BR-PI1012635-B1	IMMUNOGENIC COMPOSITION, VACCINE COMPRISING SAID IMMUNOGENIC COMPOSITION AND USE THEREOF FOR MANUFACTURING AN INFLUENZA VACCINE IN A MAMMAL	Academia Sinica	Chi-Huey Wong, Che Ma, Chi-Cheng Wang, Juine-Ruey CHEN	2009-03-27	2010-03-26	2025-09-02		https://patents.google.com/patent/BRPI1012635B1/en
BR-PI1014505-B1	Proteína de fusão de múltiplos epítopos, método para produzir uma composição, polinucleotídeo, vetor recombinante, célula hospedeira, método para produzir umaproteína de fusão de múltiplos epítopos, kit de teste imunodiagnóstico, composição, e, uso de uma proteína de fusão de múltiplos epítopos	Bioniche Life Sciences Inc, Telesta Therapeutics Inc, Univ Saskatchewan	A Porter Andrew, Asper David, Rogan Dragan	2009-04-06	2010-04-06	2020-02-04		https://patents.google.com/patent/BRPI1014505B1/pt
BR-PI1016191-A2	TYPE-TOLL RECEPTOR ANTAGONIST 3.	Janssen Biotech, Inc.	Mark Cunningham, Fang Teng, Alexey Teplyakov, Jiun Wu Sheng, Yiqing Feng, Katharine Heeringa, Jinquan Luo, Robert Rauchenberger, Mark Rutz, Lani San Mateo, Robert T. Sarisky, Rymond Sweet	2009-04-29	2010-10-29	2020-12-08		https://patents.google.com/patent/BRPI1016191A2/en
BR-PI9814318-B1	process for insect control in useful transgenic plant crops expressing the cry1ab protein	Novartis Ag (Novartis Sa) (Novartis Inc ), Syngenta Participations Ag	Lee Bruce, Hofer Dieter, Brandl Franz, Sutter Marius, Angst Max, Graham Hall Roger	1997-12-23	1998-12-21	2017-04-18		https://patents.google.com/patent/BRPI9814318B1/en
BR-PI9815090-B1	vector comprising a nucleic acid molecule encoding a weak rhesus d antigen, bacterium or yeast comprising it, as well as processes for producing said antigen for testing the presence of such a molecule for antibody or antiserum characterization, identification of vh or vl chains or an antibody, for affinity, avidity and / or reactivity assessment of anti-d monoclonal antibodies or anti-d polyclon…	Drk Blutspendedienst Bw, Drk Blutspendedienst Baden Württemberg Hessen Gemeinnützige Gmbh	Franz F Wagner, Willy A Flegel	1998-01-23	1998-12-18	2016-05-10		https://patents.google.com/patent/BRPI9815090B1/en
CL-2008001113-A1	Composition comprising a particle similar to an arn bacteriophage virus with at least one first binding site and at least one abuse drug with at least one second binding site; and its use to treat or prevent addiction to a drug of abuse	Cytos Biotechnology Ag	Patrik Maurer, Thomas Pfister, Martin F Bachmann, Philipp Muller, Wolfgang A Renner	2007-04-20	2008-04-18	2008-12-19		https://patents.google.com/patent/CL2008001113A1/en
CL-2008002860-A1	Polypeptide; polynucleotide that encodes it; vector and isolated phage comprising this polynucleotide; antibody that binds to this polypeptide; fusion molecule comprising this polypeptide; methanogenic host cell comprising the vector; pharmaceutical composition comprising the polynucleotide.	Pastoral Greenhouse Gas Res Limited	Rose Schofield Linley, Dey Debjit, Mary Tootill Catherine, Sang Carrie, Diane Moon Graeme Trevor Attwood William John Kelly Eric Heinz Altermann Sinead Christine Christina, Dong Zhanhao Kong Li	2007-09-25	2008-09-25	2009-06-05		https://patents.google.com/patent/CL2008002860A1/en
CL-2012002902-A1	Specific bacteriophage strains against bacteria belonging to the genus vibrio for the prophylaxis and therapy of vibrio anguillarum; and antibacterial composition comprising said strains.	Univ Chile	Torres Romilio Hernan Espejo, Ormazabal Jaime Moises Romero, Romo Roberto Andres Bastias, Guajardo Gaston Ariel Higuera	2012-10-17	2012-10-17	2013-05-03		https://patents.google.com/patent/CL2012002902A1/en
CL-2014000033-A1	Phage genetically modified with an expression system; s, r and / or q, lnt and / or xis genes are inactivated; and use of it.	Delphi Genetics	Cedric Szpirer	2011-07-07	2014-01-07	2014-12-12		https://patents.google.com/patent/CL2014000033A1/en
CL-2015003754-A1	Bactericidal composition based on a mixture of bacteriophages for the control of black plague in plants or parts thereof, preferably, walnut, produced by xanthomonas arborícola pv. juglandis; Method of preparation and application.	Univ Chile	Ormazabal Jaime Moises Romero, Guajardo Gaston Ariel Higuera	2015-12-29	2015-12-29	2016-08-12		https://patents.google.com/patent/CL2015003754A1/en
CL-2017000232-A1	Avirulent modified salmonella gallinarum strains; pharmaceutical composition that use it; feed additive; procedure for the treatment of infectious avian typhosis by salmonellla gallinarum. (divisional application 3285-2013)	Cj Cheiljedang Corp	Hyang Choi, Soo An Shin, Si Yong Yang, Young Wook Cho	2011-05-17	2017-01-27	2017-07-28		https://patents.google.com/patent/CL2017000232A1/en
CL-2017002668-A1	Treatment of bacterial infections in aquaculture	Basf New Business Gmbh	Michael Mattey	2015-04-20	2017-10-19	2019-01-11		https://patents.google.com/patent/CL2017002668A1/en
CL-2021001727-A1	Antimicrobial composition to control bacterial canker of kiwi	Pontificia Univ Catolica De Valparaiso	Andrés Bastías Romo Roberto, Elvira María Yáñez Prieto Carolina, Alejandra Besoain Canales Jimena, Isabel Flores Díaz Oriana, Enrique Retamales Lara Julio, Fernanda León Villanueva Marcela, Ignacio Núñez Rodríguez Mauricio, Eduardo Araya Quijanes Jorge, Emilio García González Rodrigo, Andrea Prince Casarotto Camila, María Sanhueza Quijada Paulina	2021-06-25	2021-06-25	2021-12-24		https://patents.google.com/patent/CL2021001727A1/en
CL-2021002901-A1	Novel gardnerella endolysins and their uses	Phagomed Biopharma Gmbh	Lorenzo Corsini	2019-05-08	2021-11-04	2022-06-03		https://patents.google.com/patent/CL2021002901A1/en
CL-2022000771-A1	Antibacterial formulation composed of a mixture of bacteriophages; use and method to prevent or treat diseases caused by salmonella spp. in farm animals by oral administration of the formulation	Phagelab Chile Spa	Ferreira Soto Nicolás, Canaval Alfaro Mauro, Cifuentes Palma Pablo, Tichy Navarro Daniel, Sofía Zamudio Cañas María, Aguilera Barrios Matías, Pizarro Black Trinidad, Sacre Ravera Juan, Pieringer Castro Hans, Pino Barrientos Michael, Norambuena Venegas Rodrigo, Contreras Vera Francisca, Zavala Prati Angélica	2022-03-28	2022-03-28	2022-11-18		https://patents.google.com/patent/CL2022000771A1/en
CL-2023001401-A1	Methods and systems for the design of phage cocktails	Phagelab Chile Spa	Pieringer Castro Hans, Philip Pieringer Baeza Christian, Alberto Rojas Aracena Felipe, Andrés Ossa Guerra Antonio, Pablo Cifuentes Muñoz Nicolás, Cristóbal Aguilera Barrios Matías, Andrés Norambuena Venegas Rodrigo, Andrés Tobar Calfucoy Eduardo, Verónica Sabag Matilla Andrea, Andriet Cifuentes Figueroa Onix, Andrés Cifuentes Palma Pablo, Alexis Berman Nicolás	2023-05-16	2023-05-16	2024-01-26		https://patents.google.com/patent/CL2023001401A1/en
CL-2023003579-A1	Bacteriophages, bactericidal composition that contains them and method for the biological control of pseudomonas syringae	Univ Santiago Chile	Paulina Trigo Álvarez Carla, De Los Angeles Cayunao Pehuén Javiera, Eduardo Arenillas Salinas Esteban, Jazmín Castillo Carvajal Carol, Francesca Contreras Díaz Jacqueline, Andrea Santos Carmona Camila, Eduardo Cottet Bustamante Luis, Rosamel Castillo Nara Antonio	2023-11-30	2023-11-30	2024-02-09		https://patents.google.com/patent/CL2023003579A1/en
CL-2024003687-A1	Method for producing a combination of phages for the control of bacterial phytopathogens.	Exacta Bioscience Inc	Enrique Retamales Lara Julio, Manuel BUSTOS AGUIRRE José	2024-02-09	2024-11-29	2025-02-07		https://patents.google.com/patent/CL2024003687A1/en
CL-2025000276-A1	Bacteriophage cocktail with broad-spectrum lytic activity against Salmonella serovars	Phagelab Chile Spa	Aguilera Barrios Matías, Norambuena Venegas Rodrigo, TOBAR CALFUCOY Eduardo, Sabag Matilla Andrea, Cifuentes Figueroa Onix, CIFUENTES MUÑOZ Nicolás, Rojas Martínez Victoria, Jesús Serrano Castillo María, Castillo Bermudez Daniel, Canaval Alfaro Mauro, FLORES CRISOSTO Diego, Sacre Ravera Juan, Cifuentes Palma Pablo, Pieringer Castro Hans	2022-08-22	2025-01-29	2025-04-04		https://patents.google.com/patent/CL2025000276A1/en
CL-2025000779-A1	Systems and methods for in vitro evaluation of the interaction between bacteriophages and antibiotics	Phagelab Chile Spa	Rojas Martínez Victoria, TOBAR CALFUCOY Eduardo, Aguilera Barrios Matías, Norambuena Venegas Rodrigo, CIFUENTES MUÑOZ Nicolás, Cifuentes Palma Pablo, Pieringer Castro Hans	2025-03-17	2025-03-17	2025-08-08		https://patents.google.com/patent/CL2025000779A1/en
CL-2025001859-A1	Composition of bacteriophages	Fund Azti Azti Fundazioa	LASAGABASTER Amaia, Jiménez Elisa, LAVILLA María	2022-12-21	2025-06-19	2025-10-10		https://patents.google.com/patent/CL2025001859A1/en
CL-2025003383-A1	Systems and methods for predicting the host range of bacteriophages.	Phagelab Chile Spa	Camejo Medranda Pamela, LEÓN PAREDES Luis, Tichy Navarro Daniel, Pieringer Baeza Christian, ROJAS ARACENA Felipe, Ossa Guerra Antonio	2025-11-04	2025-11-04	2025-11-28		https://patents.google.com/patent/CL2025003383A1/en
CO-2017006477-A1	Antibacterial coating	Univ Simon Bolivar	Hoyos Antonio Acosta, Rojas Jorge Leyva, Freyle Nataly Galán	2017-06-27	2017-06-27	2019-01-31		https://patents.google.com/patent/CO2017006477A1/en
CO-2017006494-A2	Clostridium perfringens bacteriophage clo-pep-1 to inhibit the proliferation of clostridium perfringens	Intron Biotechnology Inc	Seong Jun Yoon, Sang Hyeon Kang, Soo Youn Jun, Jee Soo Son, Hyoun Rok Paik, Suk Hwang Park	2014-12-29	2017-06-27	2017-09-20		https://patents.google.com/patent/CO2017006494A2/en
CO-2017006495-A2	Esc-cop-1 bacteriophage from E. coli type f18 producing shiga toxin to inhibit the proliferation of E. coli type f18 producing shiga toxin	Intron Biotechnology Inc	Seong Jun Yoon, Sang Hyeon Kang, Soo Youn Jun, Jee Soo Son, Hyoun Rok Paik, Suk Hwang Park, Byung Kuk Kim	2014-12-30	2017-06-27	2017-09-20		https://patents.google.com/patent/CO2017006495A2/en
CO-2017006496-A2	Bacteriophage of e. coli enteroinvasive esc-cop-4 to inhibit the proliferation of E. enteroinvasive coli	Intron Biotechnology Inc	Seong Jun Yoon, Sang Hyeon Kang, Soo Youn Jun, Jee Soo Son, Hyoun Rok Paik, Byung Kuk Kim, Hee Jeong Shin, Dong Min Kang	2014-12-30	2017-06-27	2017-09-20		https://patents.google.com/patent/CO2017006496A2/en
CO-2018006947-A2	Novel pas-mup-1 bacteriophage of pasteurella multocida and its use to inhibit the proliferation of pasteurella multocida	Intron Biotechnology Inc	Seong Jun Yoon, Soo Youn Jun, Hyoun Rok Paik, Jee Soo Son, Dong Min Kang, Sang Hyeon Kang	2015-12-21	2018-07-03	2018-07-10		https://patents.google.com/patent/CO2018006947A2/en
CO-2018008178-A1	Liposomes with encapsulated bacteriophages	Univ Los Andes	Florez Martha Josefina Vives, Uriza Diana Paola Baquero, Ruiz Diana Marcela Tabares, Sanchez Elizabeth Suesca, Peñaranda Catalina Prada	2018-08-01	2018-08-01	2018-08-21		https://patents.google.com/patent/CO2018008178A1/en
CO-2019010062-A2	Novel clostridium perfringens bacteriophage clo-pep-2 and its use to inhibit the proliferation of clostridium perfringens	Intron Biotechnology Inc	Seong Jun Yoon, Hee Jeong Shin, Jee Soo Son, Sang Hyeon Kang, Soo Youn Jun, Hyoun Rok Paik	2017-02-24	2019-09-17	2019-09-30		https://patents.google.com/patent/CO2019010062A2/en
CO-2020010533-A2	Novel salmonella heidelberg sal-hep-1 bacteriophage and its use to inhibit the growth of salmonella heidelberg bacteria	Intron Biotechnology Inc	Seong Jun Yoon, Jee Soo Son, Sang Hyeon Kang, Soo Youn Jun, Hyoun Rok Paik, Ji Young Seo	2018-02-21	2020-08-26	2020-11-30		https://patents.google.com/patent/CO2020010533A2/en
CO-2023015253-A1	Functionalized phage for acne treatment	Univ Los Andes	Rodríguez Laura Tatiana Camacho, Sánchez Diego Alexander Gamba, Florez Martha Josefina Vives	2023-11-10	2023-11-10	2024-02-15		https://patents.google.com/patent/CO2023015253A1/en
CO-2024013508-A2	Human interleukin-2-derived muteins with superagonist activity	Ct Inmunologia Molecular	Monzón Kalet León, Dorantes Gertrudis Rojas, Hernández Ernesto Relova, Portilla Tania Carmenate	2022-03-18	2024-10-03	2024-10-31		https://patents.google.com/patent/CO2024013508A2/en
CO-2024018310-A2	Storage stabilizing agent for stabilizing aqueous compositions, process for stabilizing and uses thereof	Omya Int Ag	Klaus Sütterlin, Joachim Glaubitz	2022-06-15	2024-12-30	2025-01-13		https://patents.google.com/patent/CO2024018310A2/en
CO-2025001519-A2	Compositions and agricultural methods	Carus Animal Health Ltd	Gregory James Firth, Rajesh Muru Odedra	2022-07-15	2025-02-13	2025-02-24		https://patents.google.com/patent/CO2025001519A2/en
CO-5631450-A2	IMMUNOGENIC COMPOSITIONS	Glaxosmithkline Beecham Biol Sa, Glaxo Group Ltd	Gerard Catherine Ma Ghislaine, Remi M Palmantier, Y De Bassols Carlota Vinals	2002-06-11	2004-12-06	2006-04-28		https://patents.google.com/patent/CO5631450A2/en
CO-5690610-A2	ISOLATED PAYMENTS AND ITS USE AS A DISINFECTANT IN FOOD OR FOR HYGIENIZATION OF THE INDUSTRIAL ENVIRONMENT	Nestec Sa	Pieter Breeuwer, Delaporte Catherine Boissin, Henricus Joosten, Annick Lardeau	2003-11-19	2006-05-18	2006-10-31		https://patents.google.com/patent/CO5690610A2/en
CO-6390112-A2	METHOD FOR THE TREATMENT OF PARKINSON'S DISEASE USING A FILAMENT BACTEROPHAGUS	Ramot At Tel Aviv University Ltd	Beka Salomon, Haim M Dimant	2008-11-24	2011-06-23	2012-02-29		https://patents.google.com/patent/CO6390112A2/en
CO-6511252-A2	HEAVY METAL EXTRACTION SYSTEM	Inter America University Of Puerto Rico	Oscar Ruiz	2009-08-20	2012-03-20	2012-08-31		https://patents.google.com/patent/CO6511252A2/en
CO-6630127-A2	Composition comprising beta 1-6 amyloid peptide coupled to a virus-like particle and an auxiliary	Novartis Ag	Peter Ulrich	2010-03-29	2012-10-01	2013-03-01		https://patents.google.com/patent/CO6630127A2/en
CO-7090253-A1	Artificial bacteriophage based on carbon nanostructures for drug supply	Univ Del Valle	Medina Jaime Velasco, Durán John Michael Espinosa, Clavijo Julio César Arce	2014-10-10	2014-10-10	2014-10-21		https://patents.google.com/patent/CO7090253A1/en
EC-SP045500-A	COMPOSITIONS TO REDUCE VIRAL INFECTIONS IN AQUATIC CRUSTACEANS AND METHODS FOR USE	Han Te Biotechnology Co Ltd		2003-12-24	2004-12-21	2006-07-28		https://patents.google.com/patent/ECSP045500A/en
EC-SP055971-A	DAMPED VAPONS OF VIBRIO CHOLERAE AND LIOFILIZED VACCINES CONTAINING THEM.	Cnic Ct Nac Investigaciones	Gomez Javier Campos, Hernandez Tomas Marcelino Moreira, Gonzalez Boris Luis Rodriguez, Dominguez Karen Marrero, Gutierrez Eriel Martinez, Perez Talena Yamile Ledon, Larranaga Yussuan Silva, Portal Edith Suzarte, Rodriguez Herminia De La Caridad Delgado, Villavicencio Caridad Urra, Calzada Rafael Alfredo Fando	2003-02-20	2005-08-18	2006-01-16		https://patents.google.com/patent/ECSP055971A/en
EC-SP066556-A	ISOLATED PAYMENTS AND ITS USE AS A DISINFECTANT IN FOOD OR FOR THE HYGIENIZATION OF THE INDUSTRIAL ENVIRONMENT	Nestec Sa	Pieter Breeuwer, Catherine Boissin-Delaporte, Henricus Joosten, Annick Lardeau	2003-11-19	2006-05-10	2006-11-24		https://patents.google.com/patent/ECSP066556A/en
EC-SP12012180-A	COMPOSITION UNDERSTANDING THE BETA AMILOID PEPTIDE 1-6 COUPLED TO A VIRUS SIMILAR PARTICLE AND AN AUXILIARY	Novartis Ag	Ana Graf, Peter Ulrich, Katja Baer, Georges Imbert, Marie Jose Hoellinger, Marie Emmanuelle Riviere	2010-03-29	2012-09-25	2012-10-30		https://patents.google.com/patent/ECSP12012180A/en
EC-SP961789-A	MONO-HUMAN MONOCLONAL SPECIFIC ANTIBODIES, B7 1 AND / OR B7 2 PRIMATIZED FORMS OF THIS, CONTAINING PHARMACEUTICAL COMPOSITIONS AND THEIR USE AS IMMUNOINHIBITORS		Peter Brams, Darrell R Anderson, Nabil Hanna, William S Shestowsky	1996-06-07	1996-06-07	1997-12-09		https://patents.google.com/patent/ECSP961789A/en
UY-27840-A1	VACCINES	Glaxo Group Ltd, Glaxosmithkline Biolog Sa	Teresa Elisa Virginia Ca Silva, Jonathan H Ellis, Catherine Marie Ghislai Gerard, Paul A Hamblin, Remi Palmantier, Carlota Vinals Y De Bassols	2002-06-11	2003-06-09	2003-12-31		https://patents.google.com/patent/UY27840A1/en
UY-38215-A	METHODS AND COMPOSITIONS TO KILL A BACTERIA OF INTEREST	Locus Biosciences Inc	M Garofolo Paul, G Ousterout David, Kurt Selle, Sandi Wong, Hewitt Tuson Hannah	2018-05-04	2019-05-06	2019-11-29		https://patents.google.com/patent/UY38215A/en
UY-39506-A	COMPOSITIONS OF PHAGES FOR PSEUDOMONAS COMPRISING CRISPR-CAS SYSTEMS AND METHODS OF USE OF THESE	Janssen Res & Development Llc, Locus Biosciences Inc	M Garofolo Paul, G Ousterout David, Kurt Selle, Hewitt Tuson Hannah, Lana Mcmillan, Robert Mckee, Taylor Penke, Shaun Steele, Christopher Ladner, Al-Ghalith Gabriel	2020-11-05	2021-11-05	2022-05-31		https://patents.google.com/patent/UY39506A/en
UY-31359-A1	QMRU FAGO POLYUCLEOTIDES AND POLYPEPTIDES AND ITS USES		Moon Christina Diane, Sang Carrie, Tootill Catherine Mary, Dey Debjit, Schofield Linley Rose, Ronimus Robert Starr, Leahy Sinead, Kong Zhanhao, Kelly William John, Dong Li, Attwood Graeme Trevor, Altermann Eric Heinz	2007-09-25	2008-09-25	2009-04-30		https://patents.google.com/patent/UY31359A1/en
PE-20240817-A1	RSV F PROTEIN MUTANTS	Pfizer	Ye Che, Philip Ralph Dormitzer, Alexey Vyacheslavovich Gribenko, Luke David Handke, Avvari Krishna Prasad, Xiayang Qiu, Mark Edward Ruppen, Xi Song, Kena Anne Swanson, Srinivas Kodali, Xin Xu, KariAnn Sweeney Efferen, Ping Cai, Kristin Rachael Tompkins, Lorna del Pilar Nunez	2015-12-23	2016-12-09	2024-04-18		https://patents.google.com/patent/PE20240817A1/en
PE-20190182-A1	COMPOSITION OF VIRUSES AND METHOD FOR SEPARATION USING THE SAME	Jx Nippon Mining & Metals Corp, Shibaura Inst Tech	Mitsuo Yamashita, Akira Miura	2016-06-06	2017-06-06	2019-02-01		https://patents.google.com/patent/PE20190182A1/en
PE-20230040-A1	PRODUCTION METHOD OF LLAMA-DERIVED NANOANTIBODIES AGAINST SARS COV 2 CORONAVIRUS PROTEINS	Instituto Nac De Salud	Calderon Henri Bailon	2022-10-11	2022-10-11	2023-01-10		https://patents.google.com/patent/PE20230040A1/en
PE-20151287-A1	METHODS AND COMPOSITIONS FOR THE TREATMENT AND CONTROL OF DISEASES IN PLANTS	Texas Aandm University System	Carlos F Gonzalez, Stephen J Ahern, Mayukh Das, Iii Ryland F Young, Tushar Suvra Bhowmick	2012-10-19	2013-10-18	2015-10-08		https://patents.google.com/patent/PE20151287A1/en

## Sheet: Selected
id	title	assignee	inventor/author	priority date	filing/creation date	publication date	grant date	result link	representative figure link
AR-050106-A1	NEW PARTICLE OF FAGO T4 RECOMBINANT AND USES OF THE SAME	Vincogen Corp		2005-08-05	2005-08-05	2006-09-27		https://patents.google.com/patent/AR050106A1/en
AR-062699-A1	A PROCEDURE FOR DETECTION AND IDENTIFICATION OF BACTERIOPHAGOS OF LACTOBACILUS CASEI / PARACASEI BY REACTION IN THE POLYMERASE CHAIN (PCR) AND ITS APPLICATIONS	Univ Nac Del Litoral, Consejo Nac Invest Cient Tec	Jorge Alberto Reinheimer, Ana Griselda Binetti, Maria Lujan Capra	2007-09-07	2007-09-07	2008-11-26		https://patents.google.com/patent/AR062699A1/en
AR-065553-A1	SANITATION OF THE EXTERNAL LAYER OF AN ANIMAL USING BACTERIOFAGO	Omnilytics Inc		2007-02-28	2008-02-28	2009-06-17		https://patents.google.com/patent/AR065553A1/en
AR-067826-A1	SYSTEM THAT INCLUDES BACTERIOPHAGOS AND PARTICLES INCLUDING AGROCHEMICAL OR PHARMACEUTICAL ACTIVE AGENTS	Bayer Technology Services Gmbh		2007-08-06	2008-08-06	2009-10-21		https://patents.google.com/patent/AR067826A1/en
AR-093061-A1/PE-20151287-A1	METHODS AND COMPOSITIONS FOR THE TREATMENT AND CONTROL OF DISEASES IN PLANTS	Texas A & M Univ Sys	Das Mayukh, J Ahern Stephen, F Iii Young Ryland, Suvra Bhowmick Tushar, F Gonzales Carlos	2012-10-19	2013-10-18	2015-05-13		https://patents.google.com/patent/AR093061A1/en
AR-101096-A1	METHOD FOR THE TREATMENT OF FOOD SURFACES WITH BACTERIOPHAGES	Dow Global Technologies Llc		2014-07-16	2015-07-02	2016-11-23		https://patents.google.com/patent/AR101096A1/en
AR-115078-A1/UY-38215-A	METHODS AND COMPOSITIONS TO KILL A BACTERIA OF INTEREST	Locus Biosciences Inc	Hannah Hewitt Tuson, Sandi Wong, Kurt Selle, David G Ousterout, Paul M Garofolo	2018-05-04	2019-05-03	2020-11-25		https://patents.google.com/patent/AR115078A1/en
AR-124006-A1	PSEUDOMONAD PHAGE COMPOSITIONS COMPRISING CRISPR-CAS SYSTEMS AND METHODS OF USE THEREOF	Janssen Pharmaceuticals Inc, Locus Biosciences Inc	David G Ousterout, Paul M Garofolo, Kurt Selle, Hannah Hewitt Tuson, Lana Mmillan, Robert Mkee, Taylor Penke, Shaun Steele, Christopher Ladner, Gabriel Al-Ghalith	2020-11-05	2021-11-05	2023-02-01		https://patents.google.com/patent/AR124006A1/en
AR-128217-A1	COMPOSITIONS FOR THE TREATMENT OF E. COLI AND SALMONELLA	Phagelab Chile Spa	Soto Nicols Ferreira, Castro Hans Pieringer, Palma Pablo Cifuentes, Zambrano Diego Belmar	2022-02-11	2023-01-06	2024-04-10		https://patents.google.com/patent/AR128217A1/en
AR-129336-A1	PHAGE-RESISTANT LACTIC ACID BACTERIA	Chr Hansen As	Thomas Janzen, Ditte Ellegaard Christiansen	2022-05-17	2023-05-16	2024-08-14		https://patents.google.com/patent/AR129336A1/en
BR-112015023684-A2	bacteriófagos contra salmonela ssp e o seu uso	Ptc Phage Tech Center Gmbh	Lehnherr Hansjörg, Lehnherr-Ilina Tatiana	2013-03-18	2014-03-18	2017-10-24		https://patents.google.com/patent/BR112015023684A2/pt
BR-112020011433-A2	identification of lysines and their derivatives with bacterial activity against pseudomonas aeruginosa	Contrafect Corporation	Raymond Schuch, Chiara Indiani	2017-12-12	2018-12-12	2020-12-01		https://patents.google.com/patent/BR112020011433A2/en
CL_EP4344399/CL_US20240245065 /CL_WO2024033686	BACTERIOPHAGES AND COMPOSITIONS THEREOF FOR CONTROLLING THE GROWTH OF PSEUDOMONAS LUNDENSIS IN MEAT PRODUCTS
CL_US20140105866	BACTERIOPHAGES USEFUL FOR THE PROPHYLAXIS AND THERAPY OF VIBRIO ANGUILLARUM
CL_WO2025137783	BIOPRODUCTO BASADO EN BACTERIOFAGO LÍTICO PARA EL CONTROL DE XANTHOMAS CAMPESTRIS PV. CAMPESTRIS, EN BRÁSICAS
CL-2012002902-A1	Specific bacteriophage strains against bacteria belonging to the genus vibrio for the prophylaxis and therapy of vibrio anguillarum; and antibacterial composition comprising said strains.	Univ Chile	Torres Romilio Hernan Espejo, Ormazabal Jaime Moises Romero, Romo Roberto Andres Bastias, Guajardo Gaston Ariel Higuera	2012-10-17	2012-10-17	2013-05-03		https://patents.google.com/patent/CL2012002902A1/en
CL-2014000033-A1	Phage genetically modified with an expression system; s, r and / or q, lnt and / or xis genes are inactivated; and use of it.	Delphi Genetics	Cedric Szpirer	2011-07-07	2014-01-07	2014-12-12		https://patents.google.com/patent/CL2014000033A1/en
CL-2015003754-A1	Bactericidal composition based on a mixture of bacteriophages for the control of black plague in plants or parts thereof, preferably, walnut, produced by xanthomonas arborícola pv. juglandis; Method of preparation and application.	Univ Chile	Ormazabal Jaime Moises Romero, Guajardo Gaston Ariel Higuera	2015-12-29	2015-12-29	2016-08-12		https://patents.google.com/patent/CL2015003754A1/en
CL-2017000232-A1	Avirulent modified salmonella gallinarum strains; pharmaceutical composition that use it; feed additive; procedure for the treatment of infectious avian typhosis by salmonellla gallinarum. (divisional application 3285-2013)	Cj Cheiljedang Corp	Hyang Choi, Soo An Shin, Si Yong Yang, Young Wook Cho	2011-05-17	2017-01-27	2017-07-28		https://patents.google.com/patent/CL2017000232A1/en
CL-2017002668-A1	Treatment of bacterial infections in aquaculture	Basf New Business Gmbh	Michael Mattey	2015-04-20	2017-10-19	2019-01-11		https://patents.google.com/patent/CL2017002668A1/en
CL-2021001727-A1	Antimicrobial composition to control bacterial canker of kiwi	Pontificia Univ Catolica De Valparaiso	Andrés Bastías Romo Roberto, Elvira María Yáñez Prieto Carolina, Alejandra Besoain Canales Jimena, Isabel Flores Díaz Oriana, Enrique Retamales Lara Julio, Fernanda León Villanueva Marcela, Ignacio Núñez Rodríguez Mauricio, Eduardo Araya Quijanes Jorge, Emilio García González Rodrigo, Andrea Prince Casarotto Camila, María Sanhueza Quijada Paulina	2021-06-25	2021-06-25	2021-12-24		https://patents.google.com/patent/CL2021001727A1/en
CL-2021002901-A1	Novel gardnerella endolysins and their uses	Phagomed Biopharma Gmbh	Lorenzo Corsini	2019-05-08	2021-11-04	2022-06-03		https://patents.google.com/patent/CL2021002901A1/en
CL-2022000771-A1	Antibacterial formulation composed of a mixture of bacteriophages; use and method to prevent or treat diseases caused by salmonella spp. in farm animals by oral administration of the formulation	Phagelab Chile Spa	Ferreira Soto Nicolás, Canaval Alfaro Mauro, Cifuentes Palma Pablo, Tichy Navarro Daniel, Sofía Zamudio Cañas María, Aguilera Barrios Matías, Pizarro Black Trinidad, Sacre Ravera Juan, Pieringer Castro Hans, Pino Barrientos Michael, Norambuena Venegas Rodrigo, Contreras Vera Francisca, Zavala Prati Angélica	2022-03-28	2022-03-28	2022-11-18		https://patents.google.com/patent/CL2022000771A1/en
CL-2023001401-A1	Methods and systems for the design of phage cocktails	Phagelab Chile Spa	Pieringer Castro Hans, Philip Pieringer Baeza Christian, Alberto Rojas Aracena Felipe, Andrés Ossa Guerra Antonio, Pablo Cifuentes Muñoz Nicolás, Cristóbal Aguilera Barrios Matías, Andrés Norambuena Venegas Rodrigo, Andrés Tobar Calfucoy Eduardo, Verónica Sabag Matilla Andrea, Andriet Cifuentes Figueroa Onix, Andrés Cifuentes Palma Pablo, Alexis Berman Nicolás	2023-05-16	2023-05-16	2024-01-26		https://patents.google.com/patent/CL2023001401A1/en
CL-2023003579-A1	Bacteriophages, bactericidal composition that contains them and method for the biological control of pseudomonas syringae	Univ Santiago Chile	Paulina Trigo Álvarez Carla, De Los Angeles Cayunao Pehuén Javiera, Eduardo Arenillas Salinas Esteban, Jazmín Castillo Carvajal Carol, Francesca Contreras Díaz Jacqueline, Andrea Santos Carmona Camila, Eduardo Cottet Bustamante Luis, Rosamel Castillo Nara Antonio	2023-11-30	2023-11-30	2024-02-09		https://patents.google.com/patent/CL2023003579A1/en
CL-2024003687-A1	Method for producing a combination of phages for the control of bacterial phytopathogens.	Exacta Bioscience Inc	Enrique Retamales Lara Julio, Manuel BUSTOS AGUIRRE José	2024-02-09	2024-11-29	2025-02-07		https://patents.google.com/patent/CL2024003687A1/en
CL-2025000276-A1	Bacteriophage cocktail with broad-spectrum lytic activity against Salmonella serovars	Phagelab Chile Spa	Aguilera Barrios Matías, Norambuena Venegas Rodrigo, TOBAR CALFUCOY Eduardo, Sabag Matilla Andrea, Cifuentes Figueroa Onix, CIFUENTES MUÑOZ Nicolás, Rojas Martínez Victoria, Jesús Serrano Castillo María, Castillo Bermudez Daniel, Canaval Alfaro Mauro, FLORES CRISOSTO Diego, Sacre Ravera Juan, Cifuentes Palma Pablo, Pieringer Castro Hans	2022-08-22	2025-01-29	2025-04-04		https://patents.google.com/patent/CL2025000276A1/en
CL-2025000779-A1	Systems and methods for in vitro evaluation of the interaction between bacteriophages and antibiotics	Phagelab Chile Spa	Rojas Martínez Victoria, TOBAR CALFUCOY Eduardo, Aguilera Barrios Matías, Norambuena Venegas Rodrigo, CIFUENTES MUÑOZ Nicolás, Cifuentes Palma Pablo, Pieringer Castro Hans	2025-03-17	2025-03-17	2025-08-08		https://patents.google.com/patent/CL2025000779A1/en
CL-2025001859-A1	Composition of bacteriophages	Fund Azti Azti Fundazioa	LASAGABASTER Amaia, Jiménez Elisa, LAVILLA María	2022-12-21	2025-06-19	2025-10-10		https://patents.google.com/patent/CL2025001859A1/en
CL-2025003383-A1	Systems and methods for predicting the host range of bacteriophages.	Phagelab Chile Spa	Camejo Medranda Pamela, LEÓN PAREDES Luis, Tichy Navarro Daniel, Pieringer Baeza Christian, ROJAS ARACENA Felipe, Ossa Guerra Antonio	2025-11-04	2025-11-04	2025-11-28		https://patents.google.com/patent/CL2025003383A1/en
CO-2017006494-A2	Clostridium perfringens bacteriophage clo-pep-1 to inhibit the proliferation of clostridium perfringens	Intron Biotechnology Inc	Seong Jun Yoon, Sang Hyeon Kang, Soo Youn Jun, Jee Soo Son, Hyoun Rok Paik, Suk Hwang Park	2014-12-29	2017-06-27	2017-09-20		https://patents.google.com/patent/CO2017006494A2/en
CO-2017006495-A2	Esc-cop-1 bacteriophage from E. coli type f18 producing shiga toxin to inhibit the proliferation of E. coli type f18 producing shiga toxin	Intron Biotechnology Inc	Seong Jun Yoon, Sang Hyeon Kang, Soo Youn Jun, Jee Soo Son, Hyoun Rok Paik, Suk Hwang Park, Byung Kuk Kim	2014-12-30	2017-06-27	2017-09-20		https://patents.google.com/patent/CO2017006495A2/en
CO-2017006496-A2	Bacteriophage of e. coli enteroinvasive esc-cop-4 to inhibit the proliferation of E. enteroinvasive coli	Intron Biotechnology Inc	Seong Jun Yoon, Sang Hyeon Kang, Soo Youn Jun, Jee Soo Son, Hyoun Rok Paik, Byung Kuk Kim, Hee Jeong Shin, Dong Min Kang	2014-12-30	2017-06-27	2017-09-20		https://patents.google.com/patent/CO2017006496A2/en
CO-2018006947-A2	Novel pas-mup-1 bacteriophage of pasteurella multocida and its use to inhibit the proliferation of pasteurella multocida	Intron Biotechnology Inc	Seong Jun Yoon, Soo Youn Jun, Hyoun Rok Paik, Jee Soo Son, Dong Min Kang, Sang Hyeon Kang	2015-12-21	2018-07-03	2018-07-10		https://patents.google.com/patent/CO2018006947A2/en
CO-2018008178-A1	Liposomes with encapsulated bacteriophages	Univ Los Andes	Florez Martha Josefina Vives, Uriza Diana Paola Baquero, Ruiz Diana Marcela Tabares, Sanchez Elizabeth Suesca, Peñaranda Catalina Prada	2018-08-01	2018-08-01	2018-08-21		https://patents.google.com/patent/CO2018008178A1/en
CO-2019010062-A2	Novel clostridium perfringens bacteriophage clo-pep-2 and its use to inhibit the proliferation of clostridium perfringens	Intron Biotechnology Inc	Seong Jun Yoon, Hee Jeong Shin, Jee Soo Son, Sang Hyeon Kang, Soo Youn Jun, Hyoun Rok Paik	2017-02-24	2019-09-17	2019-09-30		https://patents.google.com/patent/CO2019010062A2/en
CO-2020010533-A2	Novel salmonella heidelberg sal-hep-1 bacteriophage and its use to inhibit the growth of salmonella heidelberg bacteria	Intron Biotechnology Inc	Seong Jun Yoon, Jee Soo Son, Sang Hyeon Kang, Soo Youn Jun, Hyoun Rok Paik, Ji Young Seo	2018-02-21	2020-08-26	2020-11-30		https://patents.google.com/patent/CO2020010533A2/en
CO-5690610-A2/EC-SP066556-A	ISOLATED PAYMENTS AND ITS USE AS A DISINFECTANT IN FOOD OR FOR HYGIENIZATION OF THE INDUSTRIAL ENVIRONMENT	Nestec Sa	Pieter Breeuwer, Delaporte Catherine Boissin, Henricus Joosten, Annick Lardeau	2003-11-19	2006-05-18	2006-10-31		https://patents.google.com/patent/CO5690610A2/en
CO-7090253-A1	Artificial bacteriophage based on carbon nanostructures for drug supply	Univ Del Valle	Medina Jaime Velasco, Durán John Michael Espinosa, Clavijo Julio César Arce	2014-10-10	2014-10-10	2014-10-21		https://patents.google.com/patent/CO7090253A1/en
UY-39506-A	COMPOSITIONS OF PHAGES FOR PSEUDOMONAS COMPRISING CRISPR-CAS SYSTEMS AND METHODS OF USE OF THESE	Janssen Res & Development Llc, Locus Biosciences Inc	M Garofolo Paul, G Ousterout David, Kurt Selle, Hewitt Tuson Hannah, Lana Mcmillan, Robert Mckee, Taylor Penke, Shaun Steele, Christopher Ladner, Al-Ghalith Gabriel	2020-11-05	2021-11-05	2022-05-31		https://patents.google.com/patent/UY39506A/en

## Sheet: Count
Search_terms	Results	Description
(bacteriophage) country:Argentina (AR)	10	https://patents.google.com/?q=(bacteriophage)&country=AR
(bacteriophage) country:Bolivia (BO)	0	https://patents.google.com/?q=(bacteriophage)&country=BO
(bacteriophage) country: Chile (CL)	18	https://patents.google.com/?q=%28bacteriophage%29&country=CL
(bacteriophage) country:Colombia (CO)	9	https://patents.google.com/?q=(bacteriophage)&country=CO
(bacteriophage) country:Ecuador (EC)	0	https://patents.google.com/?q=(bacteriophage)&country=EC
(bacteriophage) country:Venezuela (VE)	0	https://patents.google.com/?q=(bacteriophage)&country=VE
(bacteriophage) country: Uruguay (UY)	1	https://patents.google.com/?q=(bacteriophage)&country=UY
(bacteriophage) country: Brazil (BR)	2	https://patents.google.com/?q=%28bacteriophage%29&oq=%28bacteriophage%29+%28country:BR%29
(bacteriophage) country: Paraguay (PA)	0	https://patents.google.com/?q=(bacteriophage)&country=PA
(bacteriophage) country: Peru (PE)	0	https://patents.google.com/?q=(bacteriophage)&country=PE
